# Supplementary material for: Poly[di-μ5-adipato-κ4 O:O′:O′′:O′′′,O′′′-μ4-adipato-κ4 O:O′:O′′:O′′′-bis­[2-phenyl-1H-1,3,7,8-tetra­azacyclo­penta­[l]phenanthrene-κ2 N 7,N 8]tricobalt(II)]
Source: Acta Crystallogr Sect E Struct Rep Online. 2008 Apr 23;64(Pt 5):m710–1. doi: 10.1107/S1600536808010738 (PMC2961260; doi:10.1107/S1600536808010738)
Supplement: Supplementary file 1 [file e-64-0m710-sup1.cif]

##############################################################################
###                                                                        ###
###        Electronic paper (Acta Crystallographica Section E)             ###
###                                                                        ###
##############################################################################
#                                                                            #
# This CIF contains the data in a paper accepted for publication in Acta     #
# Crystallographica Section E. It conforms to the requirements of Notes      #
# for Authors for Section E, and has been peer reviewed under the auspices   #
# of the IUCr Commission on Journals.                                        #
#                                                                            #
# Full details of the Crystallographic Information File format               #
# are given in the paper "The Crystallographic Information File (CIF):       #
# a New Standard Archive File for Crystallography" by S. R. Hall, F. H.      #
# Allen and I. D. Brown [Acta Cryst. (1991), A47, 655-685].                  #
#                                                                            #
# The current version of the core CIF dictionary is obtainable from          #
# ftp://ftp.iucr.org/pub/cif_core.dic. The current version number is 2.4.    #
#                                                                            #
# Software is freely available for graphical display of the structure(s) in  #
# this CIF.  For information consult the CIF home page http://www.iucr.org/  #
# cif/home.html                                                              #
#                                                                            #
# This file may be used for bona fide research purposes within the           #
# scientific community so long as proper attribution is given to the journal # 
# article from which it was obtained.                                        #
#                                                                            #
##############################################################################
                                             
data_global
_audit_creation_method     'SHELXL97'
_journal_date_recd_electronic     2008-01-16
_journal_date_accepted     2008-04-18
_journal_name_full     'Acta Crystallographica, Section E'
_journal_year     2008
_journal_volume     64
_journal_issue      5
_journal_page_first     m710
_journal_page_last     m711
_journal_paper_category     QM
_journal_coeditor_code     BH2161
_publ_contact_author_name     'Ng, Seik Weng'
_publ_contact_author_address
;
      Department of Chemistry
      University of Malaya
      50603 Kuala Lumpur
      Malaysia
;
_publ_contact_author_email     seikweng@um.edu.my
_publ_contact_author_fax     603-7967-6778
_publ_contact_author_phone     603-7967-6778
_publ_section_title
;\
Poly[di-\m~5~-adipato-\k^4^<i>O</i>:<i>O</i>':<i>O</i>'':<i>O</i>''',\
<i>O</i>'''-\m~4~-adipato-\k^4^<i>O</i>:<i>O</i>':<i>O</i>'':<i>O</i>'''-\
bis[2-phenyl-1<i>H</i>-1,3,7,8-tetraazacyclopenta[<i>l</i>]phenanthrene-\
\k^2^<i>N</i>^7^,<i>N</i>^8^]tricobalt(II)]
;
loop_
    _publ_author_name
    _publ_author_address
    "Xu, Mao-Liang"
;
Xi'an Modern Chemistry Research Institute
Xi'an 710065
People's Republic of China
;
    "Zhou, Rui"
;
Xi'an Modern Chemistry Research Institute
Xi'an 710065
People's Republic of China
;
    "Wang, Ge-Yang"
;
Xi'an Modern Chemistry Research Institute
Xi'an 710065
People's Republic of China
;
    "Ng, Seik Weng"
;
Department of Chemistry
University of Malaya
50603 Kuala Lumpur
Malaysia
;
data_I
_audit_creation_method     SHELXL97
_chemical_name_systematic
;
Poly[di-\m~5~-adipato-\k^4^<i>O</i>:<i>O</i>':<i>O</i>'':<i>O</i>''',
<i>O</i>'''-\m~4~-adipato-\k^4^<i>O</i>:<i>O</i>':<i>O</i>'':<i>O</i>'''-
bis[2-phenyl-1<i>H</i>-1,3,7,8-tetraazacyclopenta[<i>l</i>]phenanthrene-
\k^2^<i>N</i>^7^,<i>N</i>^8^]tricobalt(II)]
;
_chemical_name_common     ?
_chemical_formula_moiety     'C56 H48 Co3 N8 O12'
_chemical_formula_sum     'C56 H48 Co3 N8 O12'
_chemical_formula_iupac     '[Co3 (C6 H8 O4)3 (C19 H12 N4)2]'
_chemical_formula_weight     1201.81
_chemical_melting_point     ?
_symmetry_cell_setting     triclinic
_symmetry_space_group_name_H-M     'P -1'
_symmetry_space_group_name_Hall     '-P 1'
loop_
    _symmetry_equiv_pos_as_xyz
    'x, y, z'
    '-x, -y, -z'
_cell_length_a     8.150(4)
_cell_length_b     15.896(8)
_cell_length_c     20.474(9)
_cell_angle_alpha     69.48(2)
_cell_angle_beta     83.23(2)
_cell_angle_gamma     87.34(2)
_cell_volume     2467(2)
_cell_formula_units_Z     2
_cell_measurement_reflns_used     12081
_cell_measurement_theta_min     3.0
_cell_measurement_theta_max     27.5
_cell_measurement_temperature     295(2)
_exptl_crystal_description     Block
_exptl_crystal_colour     Brown
_exptl_crystal_size_max     0.11
_exptl_crystal_size_mid     0.10
_exptl_crystal_size_min     0.09
_exptl_crystal_density_diffrn     1.618
_exptl_crystal_density_meas     ?
_exptl_crystal_density_method     'not measured'
_exptl_crystal_F_000     1234
_exptl_absorpt_coefficient_mu     1.074
_exptl_absorpt_correction_type     multi-scan
_exptl_absorpt_process_details     '(ABSCOR; Higashi, 1995)'
_exptl_absorpt_correction_T_min     0.632
_exptl_absorpt_correction_T_max     0.910
_diffrn_ambient_temperature     295(2)
_diffrn_radiation_type     MoK\a
_diffrn_radiation_wavelength     0.71073
_diffrn_radiation_source     'fine-focus sealed tube'
_diffrn_radiation_monochromator     graphite
_diffrn_measurement_device_type     'Rigaku R-AXIS RAPID'
_diffrn_measurement_method     \w
_diffrn_detector_area_resol_mean     10
_diffrn_reflns_number     23585
_diffrn_reflns_av_R_equivalents     0.0936
_diffrn_reflns_av_sigmaI/netI     0.1374
_diffrn_reflns_theta_min     3.02
_diffrn_reflns_theta_max     27.48
_diffrn_reflns_theta_full     27.48
_diffrn_measured_fraction_theta_max     0.966
_diffrn_measured_fraction_theta_full     0.966
_diffrn_reflns_limit_h_min     -10
_diffrn_reflns_limit_h_max     10
_diffrn_reflns_limit_k_min     -20
_diffrn_reflns_limit_k_max     20
_diffrn_reflns_limit_l_min     -26
_diffrn_reflns_limit_l_max     26
_diffrn_standards_number     0
_diffrn_standards_interval_count     0
_diffrn_standards_interval_time     0
_diffrn_standards_decay_%     0
_reflns_number_total     10947
_reflns_number_gt     5288
_reflns_threshold_expression     I>2\s(I)
_refine_ls_structure_factor_coef     Fsqd
_refine_ls_matrix_type     full
_refine_ls_R_factor_all     0.1620
_refine_ls_R_factor_gt     0.0674
_refine_ls_wR_factor_gt     0.1364
_refine_ls_wR_factor_ref     0.1785
_refine_ls_goodness_of_fit_ref     1.017
_refine_ls_restrained_S_all     1.017
_refine_ls_number_reflns     10947
_refine_ls_number_parameters     712
_refine_ls_number_restraints     0
_refine_ls_hydrogen_treatment     constr
_refine_ls_weighting_scheme     calc
_refine_ls_weighting_details
         'calc w=1/[\s^2^(Fo^2^)+(0.0677P)^2^+0.2367P] where P=(Fo^2^+2Fc^2^)/3'
_atom_sites_solution_hydrogens     geom
_atom_sites_solution_primary     direct
_atom_sites_solution_secondary     difmap
_refine_ls_shift/su_max     0.001
_refine_ls_shift/su_mean     0.000
_refine_diff_density_max     0.641
_refine_diff_density_min     -0.594
_refine_ls_extinction_method     none
_refine_ls_extinction_coef     ?
loop_
    _atom_type_symbol
    _atom_type_description
    _atom_type_scat_dispersion_real
    _atom_type_scat_dispersion_imag
    _atom_type_scat_source
    'C' 'C' 0.0033 0.0016
                         'International Tables Vol C Tables 4.2.6.8 and 6.1.1.4'
    'H' 'H' 0.0000 0.0000
                         'International Tables Vol C Tables 4.2.6.8 and 6.1.1.4'
    'N' 'N' 0.0061 0.0033
                         'International Tables Vol C Tables 4.2.6.8 and 6.1.1.4'
    'O' 'O' 0.0106 0.0060
                         'International Tables Vol C Tables 4.2.6.8 and 6.1.1.4'
    'Co' 'Co' 0.3494 0.9721
                         'International Tables Vol C Tables 4.2.6.8 and 6.1.1.4'
_computing_data_collection     'RAPID-AUTO (Rigaku, 1998)'
_computing_cell_refinement     'RAPID-AUTO (Rigaku, 1998)'
_computing_data_reduction     'CrystalStructure (Rigaku/MSC, 2002)'
_computing_structure_solution     'SHELXS97 (Sheldrick, 2008)'
_computing_structure_refinement     'SHELXL97 (Sheldrick, 2008)'
_computing_molecular_graphics     'X-SEED (Barbour, 2001)'
_computing_publication_material     'publCIF (Westrip, 2008)'
loop_
    _atom_site_type_symbol
    _atom_site_label
    _atom_site_fract_x
    _atom_site_fract_y
    _atom_site_fract_z
    _atom_site_U_iso_or_equiv
    _atom_site_adp_type
    _atom_site_calc_flag
    _atom_site_refinement_flags
    _atom_site_occupancy
    _atom_site_disorder_assembly
    _atom_site_disorder_group
    Co Co1 0.65991(10) 0.83605(6) 0.38528(4) 0.0322(2) Uani d . 1 . .
    Co Co2 0.73442(10) 0.73830(5) 0.25912(4) 0.02684(19) Uani d . 1 . .
    Co Co3 0.81551(9) 0.64935(5) 0.12644(4) 0.0297(2) Uani d . 1 . .
    O O1 0.7209(5) 0.7077(3) 0.4380(2) 0.0448(11) Uani d . 1 . .
    O O2 0.6863(5) 0.6431(3) 0.35964(19) 0.0392(11) Uani d . 1 . .
    O O3 0.8855(5) 0.8859(3) 0.3400(2) 0.0440(11) Uani d . 1 . .
    O O4 0.9352(5) 0.7868(3) 0.2850(2) 0.0405(11) Uani d . 1 . .
    O O5 1.5779(4) 0.8357(3) 0.28902(17) 0.0300(9) Uani d . 1 . .
    O O6 1.5515(5) 0.9617(3) 0.3092(2) 0.0407(11) Uani d . 1 . .
    O O7 0.7836(5) 0.8353(3) 0.16135(18) 0.0381(10) Uani d . 1 . .
    O O8 0.7492(5) 0.7790(3) 0.07753(19) 0.0384(10) Uani d . 1 . .
    O O9 0.5385(5) 0.6889(3) 0.2308(2) 0.0369(10) Uani d . 1 . .
    O O10 0.5899(5) 0.5970(3) 0.1704(2) 0.0387(10) Uani d . 1 . .
    O O11 -0.1084(4) 0.6433(3) 0.22552(18) 0.0308(9) Uani d . 1 . .
    O O12 -0.0707(5) 0.5232(3) 0.1982(2) 0.0380(10) Uani d . 1 . .
    N N1 0.6627(6) 0.8841(3) 0.4684(2) 0.0308(11) Uani d . 1 . .
    N N2 0.4137(6) 0.8036(3) 0.4390(2) 0.0328(12) Uani d . 1 . .
    N N3 0.2967(6) 0.8937(3) 0.6757(2) 0.0353(12) Uani d . 1 . .
    H H3N 0.3509 0.9185 0.6977 0.042 Uiso calc R 1 . .
    N N4 0.0891(6) 0.8240(3) 0.6515(2) 0.0376(13) Uani d . 1 . .
    N N5 0.8226(5) 0.6114(3) 0.0378(2) 0.0297(11) Uani d . 1 . .
    N N6 1.0624(6) 0.6873(3) 0.0749(2) 0.0302(11) Uani d . 1 . .
    N N7 1.2030(6) 0.6180(3) -0.1701(2) 0.0344(12) Uani d . 1 . .
    H H7N 1.1514 0.5949 -0.1939 0.041 Uiso calc R 1 . .
    N N8 1.4042(6) 0.6844(3) -0.1400(2) 0.0366(13) Uani d . 1 . .
    C C1 0.7076(7) 0.6401(4) 0.4194(3) 0.0352(15) Uani d . 1 . .
    C C2 0.7213(8) 0.5488(4) 0.4747(3) 0.0472(18) Uani d . 1 . .
    H H2A 0.8212 0.5199 0.4619 0.057 Uiso calc R 1 . .
    H H2B 0.7335 0.5566 0.5188 0.057 Uiso calc R 1 . .
    C C3 0.5812(9) 0.4880(5) 0.4860(4) 0.063(2) Uani d . 1 . .
    H H3A 0.5687 0.4816 0.4414 0.076 Uiso calc R 1 . .
    H H3B 0.6112 0.4293 0.5176 0.076 Uiso calc R 1 . .
    C C4 0.9721(7) 0.8537(4) 0.2988(3) 0.0341(14) Uani d . 1 . .
    C C5 1.1306(8) 0.9023(6) 0.2622(4) 0.070(3) Uani d . 1 . .
    H H5A 1.1023 0.9641 0.2366 0.084 Uiso calc R 1 . .
    H H5B 1.1976 0.9032 0.2981 0.084 Uiso calc R 1 . .
    C C6 1.2297(10) 0.8697(7) 0.2155(4) 0.094(4) Uani d . 1 . .
    H H6A 1.1563 0.8615 0.1843 0.113 Uiso calc R 1 . .
    H H6B 1.2648 0.8100 0.2434 0.113 Uiso calc R 1 . .
    C C7 1.3780(7) 0.9137(4) 0.1705(3) 0.0381(15) Uani d . 1 . .
    H H7A 1.3436 0.9539 0.1264 0.046 Uiso calc R 1 . .
    H H7B 1.4478 0.8678 0.1601 0.046 Uiso calc R 1 . .
    C C8 1.4824(7) 0.9668(4) 0.1990(3) 0.0355(14) Uani d . 1 . .
    H H8A 1.5793 0.9881 0.1656 0.043 Uiso calc R 1 . .
    H H8B 1.4193 1.0192 0.2011 0.043 Uiso calc R 1 . .
    C C9 1.5386(6) 0.9193(4) 0.2688(3) 0.0274(13) Uani d . 1 . .
    C C10 0.7904(7) 0.9207(4) 0.4835(3) 0.0362(15) Uani d . 1 . .
    H H10 0.8879 0.9292 0.4534 0.043 Uiso calc R 1 . .
    C C11 0.7861(7) 0.9467(4) 0.5417(3) 0.0369(15) Uani d . 1 . .
    H H11 0.8792 0.9712 0.5502 0.044 Uiso calc R 1 . .
    C C12 0.6438(7) 0.9360(4) 0.5862(3) 0.0354(14) Uani d . 1 . .
    H H12 0.6385 0.9533 0.6253 0.042 Uiso calc R 1 . .
    C C13 0.5047(7) 0.8983(4) 0.5718(3) 0.0298(13) Uani d . 1 . .
    C C14 0.5209(7) 0.8710(4) 0.5128(3) 0.0281(13) Uani d . 1 . .
    C C15 0.3495(7) 0.8799(4) 0.6141(3) 0.0328(14) Uani d . 1 . .
    C C16 0.1398(7) 0.8599(4) 0.6950(3) 0.0366(15) Uani d . 1 . .
    C C17 0.0455(8) 0.8572(4) 0.7621(3) 0.0393(16) Uani d . 1 . .
    C C18 0.1196(9) 0.8753(4) 0.8142(3) 0.0462(17) Uani d . 1 . .
    H H18 0.2295 0.8931 0.8064 0.055 Uiso calc R 1 . .
    C C19 0.0269(11) 0.8664(5) 0.8771(3) 0.057(2) Uani d . 1 . .
    H H19 0.0742 0.8794 0.9117 0.068 Uiso calc R 1 . .
    C C20 -0.1355(11) 0.8385(5) 0.8894(4) 0.061(2) Uani d . 1 . .
    H H20 -0.1946 0.8306 0.9328 0.073 Uiso calc R 1 . .
    C C21 -0.2119(9) 0.8221(5) 0.8379(4) 0.057(2) Uani d . 1 . .
    H H21 -0.3222 0.8051 0.8458 0.068 Uiso calc R 1 . .
    C C22 -0.1186(8) 0.8319(5) 0.7742(3) 0.0472(18) Uani d . 1 . .
    H H22 -0.1676 0.8212 0.7391 0.057 Uiso calc R 1 . .
    C C23 0.2206(7) 0.8376(4) 0.5996(3) 0.0293(13) Uani d . 1 . .
    C C24 0.2344(7) 0.8094(4) 0.5404(3) 0.0335(14) Uani d . 1 . .
    C C25 0.3856(7) 0.8275(4) 0.4970(3) 0.0290(13) Uani d . 1 . .
    C C26 0.1144(7) 0.7657(4) 0.5222(3) 0.0394(16) Uani d . 1 . .
    H H26 0.0127 0.7527 0.5493 0.047 Uiso calc R 1 . .
    C C27 0.1462(8) 0.7416(5) 0.4638(3) 0.0464(17) Uani d . 1 . .
    H H27 0.0667 0.7118 0.4512 0.056 Uiso calc R 1 . .
    C C28 0.2976(7) 0.7620(5) 0.4240(3) 0.0407(16) Uani d . 1 . .
    H H28 0.3177 0.7453 0.3845 0.049 Uiso calc R 1 . .
    C C29 0.7730(7) 0.8424(4) 0.1000(3) 0.0294(13) Uani d . 1 . .
    C C30 0.7970(8) 0.9353(4) 0.0440(3) 0.0417(16) Uani d . 1 . .
    H H30A 0.7550 0.9365 0.0013 0.050 Uiso calc R 1 . .
    H H30B 0.7370 0.9799 0.0600 0.050 Uiso calc R 1 . .
    C C31 0.9788(8) 0.9563(4) 0.0300(3) 0.0414(16) Uani d . 1 . .
    H H31A 1.0380 0.9075 0.0193 0.050 Uiso calc R 1 . .
    H H31B 1.0167 0.9593 0.0722 0.050 Uiso calc R 1 . .
    C C32 0.5034(7) 0.6247(4) 0.2143(3) 0.0348(14) Uani d . 1 . .
    C C33 0.3462(7) 0.5743(5) 0.2488(3) 0.0474(18) Uani d . 1 . .
    H H33A 0.2811 0.5736 0.2122 0.057 Uiso calc R 1 . .
    H H33B 0.3748 0.5126 0.2745 0.057 Uiso calc R 1 . .
    C C34 0.2435(9) 0.6090(6) 0.2963(4) 0.081(3) Uani d . 1 . .
    H H34A 0.2078 0.6683 0.2680 0.097 Uiso calc R 1 . .
    H H34B 0.3162 0.6178 0.3275 0.097 Uiso calc R 1 . .
    C C35 0.0948(7) 0.5637(5) 0.3412(3) 0.0441(17) Uani d . 1 . .
    H H35A 0.0245 0.6090 0.3522 0.053 Uiso calc R 1 . .
    H H35B 0.1296 0.5229 0.3851 0.053 Uiso calc R 1 . .
    C C36 -0.0088(7) 0.5111(4) 0.3121(3) 0.0402(16) Uani d . 1 . .
    H H36A 0.0548 0.4594 0.3087 0.048 Uiso calc R 1 . .
    H H36B -0.1056 0.4888 0.3453 0.048 Uiso calc R 1 . .
    C C37 -0.0648(6) 0.5623(4) 0.2419(3) 0.0302(13) Uani d . 1 . .
    C C38 0.6984(7) 0.5767(4) 0.0194(3) 0.0381(15) Uani d . 1 . .
    H H38 0.5997 0.5662 0.0487 0.046 Uiso calc R 1 . .
    C C39 0.7067(7) 0.5549(4) -0.0414(3) 0.0419(16) Uani d . 1 . .
    H H39 0.6156 0.5314 -0.0524 0.050 Uiso calc R 1 . .
    C C40 0.8518(7) 0.5691(4) -0.0841(3) 0.0356(15) Uani d . 1 . .
    H H40 0.8612 0.5543 -0.1246 0.043 Uiso calc R 1 . .
    C C41 0.9874(7) 0.6060(4) -0.0672(3) 0.0320(14) Uani d . 1 . .
    C C42 0.9655(7) 0.6271(4) -0.0055(3) 0.0294(13) Uani d . 1 . .
    C C43 1.1452(7) 0.6283(4) -0.1076(3) 0.0310(14) Uani d . 1 . .
    C C44 1.3593(7) 0.6522(4) -0.1866(3) 0.0346(14) Uani d . 1 . .
    C C45 1.4589(7) 0.6573(4) -0.2526(3) 0.0327(14) Uani d . 1 . .
    C C46 1.3919(8) 0.6420(4) -0.3071(3) 0.0413(16) Uani d . 1 . .
    H H46 1.2816 0.6260 -0.3022 0.050 Uiso calc R 1 . .
    C C47 1.4920(9) 0.6507(4) -0.3684(3) 0.0444(17) Uani d . 1 . .
    H H47 1.4488 0.6396 -0.4046 0.053 Uiso calc R 1 . .
    C C48 1.6558(9) 0.6759(4) -0.3768(3) 0.0481(18) Uani d . 1 . .
    H H48 1.7202 0.6832 -0.4191 0.058 Uiso calc R 1 . .
    C C49 1.7243(9) 0.6902(4) -0.3233(3) 0.0490(18) Uani d . 1 . .
    H H49 1.8348 0.7059 -0.3285 0.059 Uiso calc R 1 . .
    C C50 1.6238(8) 0.6806(4) -0.2610(3) 0.0407(16) Uani d . 1 . .
    H H50 1.6685 0.6900 -0.2244 0.049 Uiso calc R 1 . .
    C C51 1.2684(7) 0.6692(4) -0.0897(3) 0.0315(13) Uani d . 1 . .
    C C52 1.2497(6) 0.6902(4) -0.0268(3) 0.0283(13) Uani d . 1 . .
    C C53 1.0969(6) 0.6689(4) 0.0145(3) 0.0269(13) Uani d . 1 . .
    C C54 1.3660(7) 0.7308(4) -0.0048(3) 0.0398(15) Uani d . 1 . .
    H H54 1.4686 0.7455 -0.0309 0.048 Uiso calc R 1 . .
    C C55 1.3313(8) 0.7499(4) 0.0560(3) 0.0442(17) Uani d . 1 . .
    H H55 1.4090 0.7779 0.0712 0.053 Uiso calc R 1 . .
    C C56 1.1771(8) 0.7264(4) 0.0940(3) 0.0389(16) Uani d . 1 . .
    H H56 1.1540 0.7391 0.1352 0.047 Uiso calc R 1 . .
loop_
    _atom_site_aniso_label
    _atom_site_aniso_U_11
    _atom_site_aniso_U_22
    _atom_site_aniso_U_33
    _atom_site_aniso_U_12
    _atom_site_aniso_U_13
    _atom_site_aniso_U_23
    Co1 0.0322(4) 0.0377(5) 0.0308(4) -0.0075(4) 0.0032(4) -0.0184(3)
    Co2 0.0291(4) 0.0251(4) 0.0276(4) -0.0082(3) 0.0040(3) -0.0120(3)
    Co3 0.0310(4) 0.0309(5) 0.0303(4) -0.0079(3) 0.0022(3) -0.0154(3)
    O1 0.054(3) 0.046(3) 0.036(2) -0.004(2) 0.001(2) -0.018(2)
    O2 0.049(3) 0.032(2) 0.032(2) -0.012(2) 0.003(2) -0.0064(17)
    O3 0.042(2) 0.053(3) 0.044(2) -0.015(2) 0.009(2) -0.028(2)
    O4 0.034(2) 0.034(2) 0.059(3) -0.0096(19) 0.002(2) -0.024(2)
    O5 0.031(2) 0.033(2) 0.0305(19) 0.0015(18) -0.0002(17) -0.0170(17)
    O6 0.044(3) 0.041(3) 0.045(2) -0.007(2) -0.002(2) -0.025(2)
    O7 0.054(3) 0.029(2) 0.028(2) -0.012(2) 0.006(2) -0.0069(16)
    O8 0.049(3) 0.034(2) 0.034(2) -0.008(2) 0.002(2) -0.0162(18)
    O9 0.029(2) 0.040(3) 0.050(2) -0.0129(19) 0.0017(19) -0.027(2)
    O10 0.032(2) 0.046(3) 0.045(2) -0.008(2) 0.009(2) -0.027(2)
    O11 0.033(2) 0.027(2) 0.036(2) 0.0007(18) -0.0002(18) -0.0174(17)
    O12 0.042(2) 0.033(2) 0.046(2) -0.004(2) -0.002(2) -0.0233(19)
    N1 0.030(3) 0.035(3) 0.028(2) -0.009(2) -0.001(2) -0.012(2)
    N2 0.029(3) 0.040(3) 0.034(2) -0.008(2) -0.001(2) -0.019(2)
    N3 0.034(3) 0.045(3) 0.037(3) -0.005(2) -0.002(2) -0.026(2)
    N4 0.033(3) 0.044(3) 0.040(3) -0.010(2) 0.004(2) -0.021(2)
    N5 0.027(2) 0.028(3) 0.033(2) -0.006(2) -0.001(2) -0.010(2)
    N6 0.032(3) 0.031(3) 0.030(2) -0.007(2) -0.006(2) -0.012(2)
    N7 0.039(3) 0.040(3) 0.031(2) -0.007(2) 0.001(2) -0.021(2)
    N8 0.036(3) 0.036(3) 0.040(3) -0.010(2) 0.007(2) -0.018(2)
    C1 0.028(3) 0.040(4) 0.032(3) -0.007(3) 0.004(3) -0.007(3)
    C2 0.052(4) 0.045(4) 0.033(3) -0.007(3) -0.002(3) 0.002(3)
    C3 0.057(5) 0.038(4) 0.076(5) -0.005(4) -0.002(4) 0.003(4)
    C4 0.024(3) 0.048(4) 0.035(3) -0.008(3) -0.001(3) -0.020(3)
    C5 0.047(4) 0.106(7) 0.084(5) -0.037(4) 0.029(4) -0.072(5)
    C6 0.067(5) 0.163(10) 0.084(6) -0.072(6) 0.039(5) -0.088(6)
    C7 0.028(3) 0.058(4) 0.034(3) -0.005(3) -0.006(3) -0.021(3)
    C8 0.031(3) 0.036(4) 0.037(3) -0.005(3) -0.003(3) -0.009(3)
    C9 0.025(3) 0.029(3) 0.027(3) -0.007(2) 0.007(2) -0.012(2)
    C10 0.025(3) 0.048(4) 0.043(3) -0.003(3) -0.004(3) -0.024(3)
    C11 0.029(3) 0.042(4) 0.045(3) -0.004(3) -0.006(3) -0.021(3)
    C12 0.045(4) 0.029(3) 0.037(3) -0.002(3) -0.011(3) -0.015(3)
    C13 0.036(3) 0.024(3) 0.032(3) -0.002(3) -0.003(3) -0.014(2)
    C14 0.030(3) 0.027(3) 0.031(3) -0.002(2) -0.004(3) -0.014(2)
    C15 0.034(3) 0.036(3) 0.032(3) -0.001(3) 0.000(3) -0.018(3)
    C16 0.039(3) 0.034(4) 0.038(3) -0.003(3) 0.008(3) -0.018(3)
    C17 0.050(4) 0.034(4) 0.034(3) -0.004(3) 0.012(3) -0.017(3)
    C18 0.057(4) 0.044(4) 0.038(3) 0.001(3) -0.003(3) -0.017(3)
    C19 0.099(6) 0.052(5) 0.027(3) 0.021(4) -0.009(4) -0.023(3)
    C20 0.087(6) 0.043(4) 0.042(4) 0.007(4) 0.021(4) -0.012(3)
    C21 0.058(5) 0.059(5) 0.053(4) -0.011(4) 0.018(4) -0.025(4)
    C22 0.049(4) 0.059(5) 0.038(3) -0.012(3) 0.013(3) -0.026(3)
    C23 0.029(3) 0.027(3) 0.031(3) -0.001(2) 0.002(3) -0.010(2)
    C24 0.030(3) 0.041(4) 0.031(3) 0.002(3) -0.002(3) -0.016(3)
    C25 0.031(3) 0.034(3) 0.025(3) -0.003(3) -0.002(3) -0.013(2)
    C26 0.031(3) 0.051(4) 0.044(3) -0.014(3) -0.001(3) -0.026(3)
    C27 0.040(4) 0.060(5) 0.052(4) -0.014(3) -0.001(3) -0.035(3)
    C28 0.030(3) 0.062(5) 0.038(3) -0.011(3) 0.000(3) -0.028(3)
    C29 0.025(3) 0.028(3) 0.029(3) 0.003(2) 0.002(3) -0.005(2)
    C30 0.050(4) 0.036(4) 0.037(3) -0.006(3) -0.001(3) -0.009(3)
    C31 0.052(4) 0.034(4) 0.031(3) -0.015(3) 0.011(3) -0.006(3)
    C32 0.033(3) 0.029(3) 0.039(3) -0.005(3) -0.001(3) -0.009(3)
    C33 0.037(4) 0.050(4) 0.059(4) -0.021(3) 0.013(3) -0.027(3)
    C34 0.059(5) 0.122(8) 0.095(6) -0.047(5) 0.032(5) -0.085(6)
    C35 0.023(3) 0.068(5) 0.037(3) -0.001(3) 0.002(3) -0.015(3)
    C36 0.031(3) 0.039(4) 0.044(3) -0.009(3) -0.005(3) -0.005(3)
    C37 0.018(3) 0.034(3) 0.038(3) -0.006(2) 0.004(3) -0.014(3)
    C38 0.037(3) 0.041(4) 0.044(3) -0.011(3) 0.003(3) -0.025(3)
    C39 0.035(3) 0.053(4) 0.045(3) -0.014(3) -0.001(3) -0.026(3)
    C40 0.035(3) 0.036(4) 0.040(3) -0.007(3) -0.002(3) -0.019(3)
    C41 0.032(3) 0.031(3) 0.036(3) -0.004(3) 0.002(3) -0.017(3)
    C42 0.027(3) 0.029(3) 0.033(3) -0.007(2) 0.001(3) -0.012(2)
    C43 0.035(3) 0.029(3) 0.030(3) -0.004(3) 0.002(3) -0.013(2)
    C44 0.034(3) 0.034(3) 0.035(3) -0.009(3) 0.005(3) -0.013(3)
    C45 0.041(3) 0.026(3) 0.032(3) -0.002(3) 0.005(3) -0.014(2)
    C46 0.041(4) 0.049(4) 0.038(3) 0.001(3) -0.003(3) -0.021(3)
    C47 0.063(4) 0.036(4) 0.032(3) 0.003(3) 0.002(3) -0.013(3)
    C48 0.059(4) 0.041(4) 0.040(3) 0.005(3) 0.013(4) -0.016(3)
    C49 0.049(4) 0.048(4) 0.050(4) -0.013(3) 0.016(3) -0.022(3)
    C50 0.044(4) 0.039(4) 0.039(3) -0.007(3) 0.007(3) -0.016(3)
    C51 0.030(3) 0.028(3) 0.039(3) -0.007(2) 0.004(3) -0.016(2)
    C52 0.023(3) 0.033(3) 0.031(3) -0.005(2) -0.006(2) -0.012(2)
    C53 0.027(3) 0.030(3) 0.028(3) -0.005(2) 0.001(2) -0.016(2)
    C54 0.032(3) 0.051(4) 0.039(3) -0.005(3) -0.004(3) -0.019(3)
    C55 0.046(4) 0.051(4) 0.045(3) -0.019(3) -0.004(3) -0.027(3)
    C56 0.047(4) 0.047(4) 0.032(3) -0.014(3) 0.000(3) -0.024(3)
loop_
    _geom_bond_atom_site_label_1
    _geom_bond_atom_site_label_2
    _geom_bond_site_symmetry_2
    _geom_bond_distance
    _geom_bond_publ_flag
    Co1 O1 . 2.016(5) yes
    Co1 O3 . 2.022(4) yes
    Co1 O5 1_455 2.156(4) yes
    Co1 O6 1_455 2.274(5) yes
    Co1 N1 . 2.098(5) yes
    Co1 N2 . 2.163(4) yes
    Co2 O2 . 2.088(4) yes
    Co2 O4 . 2.040(4) yes
    Co2 O7 . 2.061(4) yes
    Co2 O9 . 2.039(4) yes
    Co2 O5 1_455 2.167(4) yes
    Co2 O11 1_655 2.176(4) yes
    Co3 O8 . 2.030(4) yes
    Co3 O10 . 2.027(4) yes
    Co3 O11 1_655 2.159(4) yes
    Co3 O12 1_655 2.264(4) yes
    Co3 N5 . 2.097(5) yes
    Co3 N6 . 2.166(4) yes
    O1 C1 . 1.271(7) ?
    O2 C1 . 1.241(7) ?
    O3 C4 . 1.263(7) ?
    O4 C4 . 1.251(7) ?
    O5 C9 . 1.284(6) ?
    O5 Co1 1_655 2.156(4) ?
    O5 Co2 1_655 2.167(4) ?
    O6 C9 . 1.252(6) ?
    O6 Co1 1_655 2.274(5) ?
    O7 C29 . 1.234(6) ?
    O8 C29 . 1.276(7) ?
    O9 C32 . 1.236(7) ?
    O10 C32 . 1.265(7) ?
    O11 C37 . 1.257(7) ?
    O11 Co3 1_455 2.159(4) ?
    O11 Co2 1_455 2.176(4) ?
    O12 C37 . 1.262(7) ?
    O12 Co3 1_455 2.264(4) ?
    N1 C10 . 1.332(7) ?
    N1 C14 . 1.360(6) ?
    N2 C28 . 1.302(7) ?
    N2 C25 . 1.359(7) ?
    N3 C16 . 1.370(7) ?
    N3 C15 . 1.372(7) ?
    N3 H3N . 0.8600 ?
    N4 C16 . 1.324(8) ?
    N4 C23 . 1.385(6) ?
    N5 C38 . 1.327(7) ?
    N5 C42 . 1.353(6) ?
    N6 C56 . 1.313(7) ?
    N6 C53 . 1.362(6) ?
    N7 C44 . 1.366(7) ?
    N7 C43 . 1.371(6) ?
    N7 H7N . 0.8600 ?
    N8 C44 . 1.322(7) ?
    N8 C51 . 1.388(6) ?
    C1 C2 . 1.504(8) ?
    C2 C3 . 1.475(9) ?
    C2 H2A . 0.9700 ?
    C2 H2B . 0.9700 ?
    C3 C3 2_666 1.467(13) ?
    C3 H3A . 0.9700 ?
    C3 H3B . 0.9700 ?
    C4 C5 . 1.512(8) ?
    C5 C6 . 1.400(9) ?
    C5 H5A . 0.9700 ?
    C5 H5B . 0.9700 ?
    C6 C7 . 1.472(8) ?
    C6 H6A . 0.9700 ?
    C6 H6B . 0.9700 ?
    C7 C8 . 1.519(8) ?
    C7 H7A . 0.9700 ?
    C7 H7B . 0.9700 ?
    C8 C9 . 1.479(8) ?
    C8 H8A . 0.9700 ?
    C8 H8B . 0.9700 ?
    C10 C11 . 1.387(8) ?
    C10 H10 . 0.9300 ?
    C11 C12 . 1.366(8) ?
    C11 H11 . 0.9300 ?
    C12 C13 . 1.412(8) ?
    C12 H12 . 0.9300 ?
    C13 C14 . 1.410(7) ?
    C13 C15 . 1.426(7) ?
    C14 C25 . 1.453(8) ?
    C15 C23 . 1.387(8) ?
    C16 C17 . 1.480(7) ?
    C17 C22 . 1.383(9) ?
    C17 C18 . 1.403(9) ?
    C18 C19 . 1.380(8) ?
    C18 H18 . 0.9300 ?
    C19 C20 . 1.382(11) ?
    C19 H19 . 0.9300 ?
    C20 C21 . 1.388(11) ?
    C20 H20 . 0.9300 ?
    C21 C22 . 1.393(8) ?
    C21 H21 . 0.9300 ?
    C22 H22 . 0.9300 ?
    C23 C24 . 1.423(8) ?
    C24 C26 . 1.382(8) ?
    C24 C25 . 1.410(7) ?
    C26 C27 . 1.372(8) ?
    C26 H26 . 0.9300 ?
    C27 C28 . 1.381(8) ?
    C27 H27 . 0.9300 ?
    C28 H28 . 0.9300 ?
    C29 C30 . 1.524(8) ?
    C30 C31 . 1.506(9) ?
    C30 H30A . 0.9700 ?
    C30 H30B . 0.9700 ?
    C31 C31 2_775 1.518(10) ?
    C31 H31A . 0.9700 ?
    C31 H31B . 0.9700 ?
    C32 C33 . 1.505(7) ?
    C33 C34 . 1.445(8) ?
    C33 H33A . 0.9700 ?
    C33 H33B . 0.9700 ?
    C34 C35 . 1.479(8) ?
    C34 H34A . 0.9700 ?
    C34 H34B . 0.9700 ?
    C35 C36 . 1.518(9) ?
    C35 H35A . 0.9700 ?
    C35 H35B . 0.9700 ?
    C36 C37 . 1.494(8) ?
    C36 H36A . 0.9700 ?
    C36 H36B . 0.9700 ?
    C38 C39 . 1.397(8) ?
    C38 H38 . 0.9300 ?
    C39 C40 . 1.363(7) ?
    C39 H39 . 0.9300 ?
    C40 C41 . 1.407(8) ?
    C40 H40 . 0.9300 ?
    C41 C42 . 1.408(7) ?
    C41 C43 . 1.431(7) ?
    C42 C53 . 1.454(8) ?
    C43 C51 . 1.373(8) ?
    C44 C45 . 1.470(7) ?
    C45 C50 . 1.385(8) ?
    C45 C46 . 1.396(8) ?
    C46 C47 . 1.380(8) ?
    C46 H46 . 0.9300 ?
    C47 C48 . 1.385(10) ?
    C47 H47 . 0.9300 ?
    C48 C49 . 1.377(10) ?
    C48 H48 . 0.9300 ?
    C49 C50 . 1.395(7) ?
    C49 H49 . 0.9300 ?
    C50 H50 . 0.9300 ?
    C51 C52 . 1.429(7) ?
    C52 C54 . 1.371(8) ?
    C52 C53 . 1.404(7) ?
    C54 C55 . 1.376(8) ?
    C54 H54 . 0.9300 ?
    C55 C56 . 1.391(8) ?
    C55 H55 . 0.9300 ?
    C56 H56 . 0.9300 ?
loop_
    _geom_angle_atom_site_label_1
    _geom_angle_atom_site_label_2
    _geom_angle_atom_site_label_3
    _geom_angle_site_symmetry_1
    _geom_angle_site_symmetry_3
    _geom_angle
    _geom_angle_publ_flag
    O1 Co1 O3 . . 100.15(19) ?
    O1 Co1 N1 . . 97.09(18) ?
    O3 Co1 N1 . . 93.72(17) ?
    O1 Co1 O5 . 1_455 105.69(17) ?
    O3 Co1 O5 . 1_455 94.34(15) ?
    N1 Co1 O5 . 1_455 154.05(18) ?
    O1 Co1 N2 . . 86.74(18) ?
    O3 Co1 N2 . . 169.85(18) ?
    N1 Co1 N2 . . 77.94(17) ?
    O5 Co1 N2 1_455 . 90.92(16) ?
    O1 Co1 O6 . 1_455 163.61(17) ?
    O3 Co1 O6 . 1_455 87.28(17) ?
    N1 Co1 O6 . 1_455 96.99(17) ?
    O5 Co1 O6 1_455 1_455 58.86(15) ?
    N2 Co1 O6 . 1_455 88.02(17) ?
    O9 Co2 O4 . . 178.17(15) ?
    O9 Co2 O7 . . 93.16(17) ?
    O4 Co2 O7 . . 85.93(17) ?
    O9 Co2 O2 . . 88.27(16) ?
    O4 Co2 O2 . . 92.67(17) ?
    O7 Co2 O2 . . 178.13(17) ?
    O9 Co2 O5 . 1_455 91.48(16) ?
    O4 Co2 O5 . 1_455 90.08(16) ?
    O7 Co2 O5 . 1_455 87.92(15) ?
    O2 Co2 O5 . 1_455 90.85(15) ?
    O9 Co2 O11 . 1_655 88.14(16) ?
    O4 Co2 O11 . 1_655 90.27(16) ?
    O7 Co2 O11 . 1_655 90.28(15) ?
    O2 Co2 O11 . 1_655 90.96(15) ?
    O5 Co2 O11 1_455 1_655 178.13(14) ?
    O10 Co3 O8 . . 99.43(17) ?
    O10 Co3 N5 . . 96.08(16) ?
    O8 Co3 N5 . . 95.76(17) ?
    O10 Co3 O11 . 1_655 93.23(15) ?
    O8 Co3 O11 . 1_655 105.97(16) ?
    N5 Co3 O11 . 1_655 154.59(17) ?
    O10 Co3 N6 . . 171.27(17) ?
    O8 Co3 N6 . . 86.79(17) ?
    N5 Co3 N6 . . 77.10(17) ?
    O11 Co3 N6 1_655 . 90.90(16) ?
    O10 Co3 O12 . 1_655 88.27(16) ?
    O8 Co3 O12 . 1_655 163.45(16) ?
    N5 Co3 O12 . 1_655 97.97(17) ?
    O11 Co3 O12 1_655 1_655 58.68(14) ?
    N6 Co3 O12 . 1_655 87.31(16) ?
    C1 O1 Co1 . . 127.0(4) ?
    C1 O2 Co2 . . 134.4(4) ?
    C4 O3 Co1 . . 121.3(4) ?
    C4 O4 Co2 . . 138.2(4) ?
    C9 O5 Co1 . 1_655 93.5(3) ?
    C9 O5 Co2 . 1_655 142.7(3) ?
    Co1 O5 Co2 1_655 1_655 105.31(17) ?
    C9 O6 Co1 . 1_655 89.0(4) ?
    C29 O7 Co2 . . 136.7(4) ?
    C29 O8 Co3 . . 123.5(4) ?
    C32 O9 Co2 . . 139.8(4) ?
    C32 O10 Co3 . . 121.4(4) ?
    C37 O11 Co3 . 1_455 93.6(3) ?
    C37 O11 Co2 . 1_455 144.3(3) ?
    Co3 O11 Co2 1_455 1_455 106.05(17) ?
    C37 O12 Co3 . 1_455 88.7(4) ?
    C10 N1 C14 . . 118.1(5) ?
    C10 N1 Co1 . . 126.7(4) ?
    C14 N1 Co1 . . 115.1(4) ?
    C28 N2 C25 . . 118.6(4) ?
    C28 N2 Co1 . . 128.0(4) ?
    C25 N2 Co1 . . 113.3(4) ?
    C16 N3 C15 . . 105.7(5) ?
    C16 N3 H3N . . 127.1 ?
    C15 N3 H3N . . 127.1 ?
    C16 N4 C23 . . 103.7(5) ?
    C38 N5 C42 . . 117.6(5) ?
    C38 N5 Co3 . . 125.9(3) ?
    C42 N5 Co3 . . 116.5(4) ?
    C56 N6 C53 . . 118.0(4) ?
    C56 N6 Co3 . . 128.1(4) ?
    C53 N6 Co3 . . 113.8(3) ?
    C44 N7 C43 . . 105.9(5) ?
    C44 N7 H7N . . 127.0 ?
    C43 N7 H7N . . 127.0 ?
    C44 N8 C51 . . 104.2(5) ?
    O2 C1 O1 . . 125.6(6) ?
    O2 C1 C2 . . 117.4(6) ?
    O1 C1 C2 . . 117.0(6) ?
    C3 C2 C1 . . 115.6(6) ?
    C3 C2 H2A . . 108.4 ?
    C1 C2 H2A . . 108.4 ?
    C3 C2 H2B . . 108.4 ?
    C1 C2 H2B . . 108.4 ?
    H2A C2 H2B . . 107.4 ?
    C3 C3 C2 2_666 . 118.6(9) ?
    C3 C3 H3A 2_666 . 107.7 ?
    C2 C3 H3A . . 107.7 ?
    C3 C3 H3B 2_666 . 107.7 ?
    C2 C3 H3B . . 107.7 ?
    H3A C3 H3B . . 107.1 ?
    O4 C4 O3 . . 125.3(5) ?
    O4 C4 C5 . . 117.9(5) ?
    O3 C4 C5 . . 116.8(5) ?
    C6 C5 C4 . . 118.8(6) ?
    C6 C5 H5A . . 107.6 ?
    C4 C5 H5A . . 107.6 ?
    C6 C5 H5B . . 107.6 ?
    C4 C5 H5B . . 107.6 ?
    H5A C5 H5B . . 107.0 ?
    C5 C6 C7 . . 125.7(7) ?
    C5 C6 H6A . . 105.9 ?
    C7 C6 H6A . . 105.9 ?
    C5 C6 H6B . . 105.9 ?
    C7 C6 H6B . . 105.9 ?
    H6A C6 H6B . . 106.2 ?
    C6 C7 C8 . . 117.0(5) ?
    C6 C7 H7A . . 108.0 ?
    C8 C7 H7A . . 108.0 ?
    C6 C7 H7B . . 108.0 ?
    C8 C7 H7B . . 108.0 ?
    H7A C7 H7B . . 107.3 ?
    C9 C8 C7 . . 117.0(5) ?
    C9 C8 H8A . . 108.0 ?
    C7 C8 H8A . . 108.0 ?
    C9 C8 H8B . . 108.0 ?
    C7 C8 H8B . . 108.0 ?
    H8A C8 H8B . . 107.3 ?
    O6 C9 O5 . . 118.5(5) ?
    O6 C9 C8 . . 119.6(5) ?
    O5 C9 C8 . . 121.8(5) ?
    N1 C10 C11 . . 123.6(5) ?
    N1 C10 H10 . . 118.2 ?
    C11 C10 H10 . . 118.2 ?
    C12 C11 C10 . . 119.3(6) ?
    C12 C11 H11 . . 120.3 ?
    C10 C11 H11 . . 120.3 ?
    C11 C12 C13 . . 119.0(5) ?
    C11 C12 H12 . . 120.5 ?
    C13 C12 H12 . . 120.5 ?
    C14 C13 C12 . . 118.1(5) ?
    C14 C13 C15 . . 115.8(5) ?
    C12 C13 C15 . . 125.9(5) ?
    N1 C14 C13 . . 121.8(5) ?
    N1 C14 C25 . . 117.1(5) ?
    C13 C14 C25 . . 121.1(4) ?
    N3 C15 C23 . . 106.2(4) ?
    N3 C15 C13 . . 130.5(5) ?
    C23 C15 C13 . . 123.3(5) ?
    N4 C16 N3 . . 113.8(5) ?
    N4 C16 C17 . . 124.4(5) ?
    N3 C16 C17 . . 121.6(6) ?
    C22 C17 C18 . . 119.8(5) ?
    C22 C17 C16 . . 118.2(6) ?
    C18 C17 C16 . . 122.0(6) ?
    C19 C18 C17 . . 119.0(7) ?
    C19 C18 H18 . . 120.5 ?
    C17 C18 H18 . . 120.5 ?
    C18 C19 C20 . . 120.7(7) ?
    C18 C19 H19 . . 119.6 ?
    C20 C19 H19 . . 119.6 ?
    C19 C20 C21 . . 121.1(6) ?
    C19 C20 H20 . . 119.4 ?
    C21 C20 H20 . . 119.4 ?
    C20 C21 C22 . . 118.1(7) ?
    C20 C21 H21 . . 121.0 ?
    C22 C21 H21 . . 121.0 ?
    C17 C22 C21 . . 121.3(7) ?
    C17 C22 H22 . . 119.3 ?
    C21 C22 H22 . . 119.3 ?
    N4 C23 C15 . . 110.6(5) ?
    N4 C23 C24 . . 127.5(5) ?
    C15 C23 C24 . . 121.8(5) ?
    C26 C24 C25 . . 117.5(5) ?
    C26 C24 C23 . . 126.1(5) ?
    C25 C24 C23 . . 116.5(5) ?
    N2 C25 C24 . . 121.9(5) ?
    N2 C25 C14 . . 116.6(4) ?
    C24 C25 C14 . . 121.5(5) ?
    C27 C26 C24 . . 119.6(5) ?
    C27 C26 H26 . . 120.2 ?
    C24 C26 H26 . . 120.2 ?
    C26 C27 C28 . . 119.3(6) ?
    C26 C27 H27 . . 120.4 ?
    C28 C27 H27 . . 120.4 ?
    N2 C28 C27 . . 123.2(5) ?
    N2 C28 H28 . . 118.4 ?
    C27 C28 H28 . . 118.4 ?
    O7 C29 O8 . . 126.8(5) ?
    O7 C29 C30 . . 117.7(5) ?
    O8 C29 C30 . . 115.5(5) ?
    C31 C30 C29 . . 108.4(5) ?
    C31 C30 H30A . . 110.0 ?
    C29 C30 H30A . . 110.0 ?
    C31 C30 H30B . . 110.0 ?
    C29 C30 H30B . . 110.0 ?
    H30A C30 H30B . . 108.4 ?
    C30 C31 C31 . 2_775 113.7(7) ?
    C30 C31 H31A . . 108.8 ?
    C31 C31 H31A 2_775 . 108.8 ?
    C30 C31 H31B . . 108.8 ?
    C31 C31 H31B 2_775 . 108.8 ?
    H31A C31 H31B . . 107.7 ?
    O9 C32 O10 . . 125.1(5) ?
    O9 C32 C33 . . 118.5(5) ?
    O10 C32 C33 . . 116.5(5) ?
    C34 C33 C32 . . 116.2(6) ?
    C34 C33 H33A . . 108.2 ?
    C32 C33 H33A . . 108.2 ?
    C34 C33 H33B . . 108.2 ?
    C32 C33 H33B . . 108.2 ?
    H33A C33 H33B . . 107.4 ?
    C33 C34 C35 . . 124.6(6) ?
    C33 C34 H34A . . 106.2 ?
    C35 C34 H34A . . 106.2 ?
    C33 C34 H34B . . 106.2 ?
    C35 C34 H34B . . 106.2 ?
    H34A C34 H34B . . 106.4 ?
    C34 C35 C36 . . 117.2(5) ?
    C34 C35 H35A . . 108.0 ?
    C36 C35 H35A . . 108.0 ?
    C34 C35 H35B . . 108.0 ?
    C36 C35 H35B . . 108.0 ?
    H35A C35 H35B . . 107.2 ?
    C37 C36 C35 . . 115.4(5) ?
    C37 C36 H36A . . 108.4 ?
    C35 C36 H36A . . 108.4 ?
    C37 C36 H36B . . 108.4 ?
    C35 C36 H36B . . 108.4 ?
    H36A C36 H36B . . 107.5 ?
    O11 C37 O12 . . 118.9(5) ?
    O11 C37 C36 . . 121.7(5) ?
    O12 C37 C36 . . 119.5(6) ?
    N5 C38 C39 . . 124.1(5) ?
    N5 C38 H38 . . 118.0 ?
    C39 C38 H38 . . 118.0 ?
    C40 C39 C38 . . 118.2(6) ?
    C40 C39 H39 . . 120.9 ?
    C38 C39 H39 . . 120.9 ?
    C39 C40 C41 . . 120.1(5) ?
    C39 C40 H40 . . 120.0 ?
    C41 C40 H40 . . 120.0 ?
    C40 C41 C42 . . 117.3(5) ?
    C40 C41 C43 . . 127.0(5) ?
    C42 C41 C43 . . 115.6(5) ?
    N5 C42 C41 . . 122.7(5) ?
    N5 C42 C53 . . 116.3(5) ?
    C41 C42 C53 . . 121.0(4) ?
    N7 C43 C51 . . 106.7(4) ?
    N7 C43 C41 . . 129.7(5) ?
    C51 C43 C41 . . 123.6(5) ?
    N8 C44 N7 . . 113.1(5) ?
    N8 C44 C45 . . 124.9(5) ?
    N7 C44 C45 . . 121.9(5) ?
    C50 C45 C46 . . 119.5(5) ?
    C50 C45 C44 . . 118.2(6) ?
    C46 C45 C44 . . 122.3(5) ?
    C47 C46 C45 . . 119.0(6) ?
    C47 C46 H46 . . 120.5 ?
    C45 C46 H46 . . 120.5 ?
    C46 C47 C48 . . 121.1(7) ?
    C46 C47 H47 . . 119.4 ?
    C48 C47 H47 . . 119.4 ?
    C49 C48 C47 . . 120.6(6) ?
    C49 C48 H48 . . 119.7 ?
    C47 C48 H48 . . 119.7 ?
    C48 C49 C50 . . 118.4(6) ?
    C48 C49 H49 . . 120.8 ?
    C50 C49 H49 . . 120.8 ?
    C45 C50 C49 . . 121.4(6) ?
    C45 C50 H50 . . 119.3 ?
    C49 C50 H50 . . 119.3 ?
    C43 C51 N8 . . 110.1(5) ?
    C43 C51 C52 . . 121.7(4) ?
    N8 C51 C52 . . 128.2(5) ?
    C54 C52 C53 . . 118.0(5) ?
    C54 C52 C51 . . 125.6(5) ?
    C53 C52 C51 . . 116.4(5) ?
    N6 C53 C52 . . 122.0(5) ?
    N6 C53 C42 . . 116.3(4) ?
    C52 C53 C42 . . 121.7(5) ?
    C52 C54 C55 . . 120.1(5) ?
    C52 C54 H54 . . 119.9 ?
    C55 C54 H54 . . 119.9 ?
    C54 C55 C56 . . 118.3(6) ?
    C54 C55 H55 . . 120.8 ?
    C56 C55 H55 . . 120.8 ?
    N6 C56 C55 . . 123.5(5) ?
    N6 C56 H56 . . 118.2 ?
    C55 C56 H56 . . 118.2 ?
loop_
    _geom_torsion_atom_site_label_1
    _geom_torsion_atom_site_label_2
    _geom_torsion_atom_site_label_3
    _geom_torsion_atom_site_label_4
    _geom_torsion_site_symmetry_1
    _geom_torsion_site_symmetry_2
    _geom_torsion_site_symmetry_3
    _geom_torsion_site_symmetry_4
    _geom_torsion
    _geom_torsion_publ_flag
    O3 Co1 O1 C1 . . . . -99.9(5) ?
    N1 Co1 O1 C1 . . . . 165.0(4) ?
    O5 Co1 O1 C1 1_455 . . . -2.5(5) ?
    N2 Co1 O1 C1 . . . . 87.6(5) ?
    O6 Co1 O1 C1 1_455 . . . 16.0(8) ?
    O9 Co2 O2 C1 . . . . -150.8(6) ?
    O4 Co2 O2 C1 . . . . 30.8(6) ?
    O5 Co2 O2 C1 1_455 . . . -59.3(6) ?
    O11 Co2 O2 C1 1_655 . . . 121.1(6) ?
    O1 Co1 O3 C4 . . . . 59.4(5) ?
    N1 Co1 O3 C4 . . . . 157.3(5) ?
    O5 Co1 O3 C4 1_455 . . . -47.4(5) ?
    N2 Co1 O3 C4 . . . . -168.4(10) ?
    O6 Co1 O3 C4 1_455 . . . -105.9(5) ?
    O7 Co2 O4 C4 . . . . 74.8(6) ?
    O2 Co2 O4 C4 . . . . -103.9(6) ?
    O5 Co2 O4 C4 1_455 . . . -13.1(6) ?
    O11 Co2 O4 C4 1_655 . . . 165.1(6) ?
    O9 Co2 O7 C29 . . . . -33.4(6) ?
    O4 Co2 O7 C29 . . . . 145.1(6) ?
    O5 Co2 O7 C29 1_455 . . . -124.7(6) ?
    O11 Co2 O7 C29 1_655 . . . 54.8(6) ?
    O10 Co3 O8 C29 . . . . 104.6(4) ?
    N5 Co3 O8 C29 . . . . -158.2(4) ?
    O11 Co3 O8 C29 1_655 . . . 8.5(4) ?
    N6 Co3 O8 C29 . . . . -81.6(4) ?
    O12 Co3 O8 C29 1_655 . . . -12.3(7) ?
    O7 Co2 O9 C32 . . . . 102.7(6) ?
    O2 Co2 O9 C32 . . . . -78.5(6) ?
    O5 Co2 O9 C32 1_455 . . . -169.3(6) ?
    O11 Co2 O9 C32 1_655 . . . 12.5(6) ?
    O8 Co3 O10 C32 . . . . -61.0(5) ?
    N5 Co3 O10 C32 . . . . -157.9(5) ?
    O11 Co3 O10 C32 1_655 . . . 45.8(5) ?
    O12 Co3 O10 C32 1_655 . . . 104.3(5) ?
    O1 Co1 N1 C10 . . . . 92.0(5) ?
    O3 Co1 N1 C10 . . . . -8.8(5) ?
    O5 Co1 N1 C10 1_455 . . . -116.6(5) ?
    N2 Co1 N1 C10 . . . . 177.1(6) ?
    O6 Co1 N1 C10 1_455 . . . -96.5(5) ?
    O1 Co1 N1 C14 . . . . -84.0(4) ?
    O3 Co1 N1 C14 . . . . 175.3(4) ?
    O5 Co1 N1 C14 1_455 . . . 67.4(5) ?
    N2 Co1 N1 C14 . . . . 1.1(4) ?
    O6 Co1 N1 C14 1_455 . . . 87.6(4) ?
    O1 Co1 N2 C28 . . . . -79.9(6) ?
    O3 Co1 N2 C28 . . . . 147.0(10) ?
    N1 Co1 N2 C28 . . . . -177.9(6) ?
    O5 Co1 N2 C28 1_455 . . . 25.7(6) ?
    O6 Co1 N2 C28 1_455 . . . 84.5(6) ?
    O1 Co1 N2 C25 . . . . 96.9(4) ?
    O3 Co1 N2 C25 . . . . -36.2(13) ?
    N1 Co1 N2 C25 . . . . -1.0(4) ?
    O5 Co1 N2 C25 1_455 . . . -157.4(4) ?
    O6 Co1 N2 C25 1_455 . . . -98.6(4) ?
    O10 Co3 N5 C38 . . . . 8.2(5) ?
    O8 Co3 N5 C38 . . . . -91.9(5) ?
    O11 Co3 N5 C38 1_655 . . . 119.1(5) ?
    N6 Co3 N5 C38 . . . . -177.3(5) ?
    O12 Co3 N5 C38 1_655 . . . 97.3(5) ?
    O10 Co3 N5 C42 . . . . -174.3(4) ?
    O8 Co3 N5 C42 . . . . 85.5(4) ?
    O11 Co3 N5 C42 1_655 . . . -63.5(6) ?
    N6 Co3 N5 C42 . . . . 0.1(4) ?
    O12 Co3 N5 C42 1_655 . . . -85.2(4) ?
    O8 Co3 N6 C56 . . . . 81.9(5) ?
    N5 Co3 N6 C56 . . . . 178.6(6) ?
    O11 Co3 N6 C56 1_655 . . . -24.1(5) ?
    O12 Co3 N6 C56 1_655 . . . -82.6(5) ?
    O8 Co3 N6 C53 . . . . -96.6(4) ?
    N5 Co3 N6 C53 . . . . 0.0(4) ?
    O11 Co3 N6 C53 1_655 . . . 157.4(4) ?
    O12 Co3 N6 C53 1_655 . . . 98.9(4) ?
    Co2 O2 C1 O1 . . . . 23.4(9) ?
    Co2 O2 C1 C2 . . . . -155.7(4) ?
    Co1 O1 C1 O2 . . . . 15.5(8) ?
    Co1 O1 C1 C2 . . . . -165.4(4) ?
    O2 C1 C2 C3 . . . . -56.1(8) ?
    O1 C1 C2 C3 . . . . 124.7(7) ?
    C1 C2 C3 C3 . . . 2_666 -65.4(12) ?
    Co2 O4 C4 O3 . . . . 46.2(10) ?
    Co2 O4 C4 C5 . . . . -132.0(6) ?
    Co1 O3 C4 O4 . . . . -4.4(9) ?
    Co1 O3 C4 C5 . . . . 173.9(5) ?
    O4 C4 C5 C6 . . . . -0.9(12) ?
    O3 C4 C5 C6 . . . . -179.3(8) ?
    C4 C5 C6 C7 . . . . 173.5(8) ?
    C5 C6 C7 C8 . . . . 33.0(13) ?
    C6 C7 C8 C9 . . . . 53.8(9) ?
    Co1 O6 C9 O5 1_655 . . . 3.7(4) ?
    Co1 O6 C9 C8 1_655 . . . -175.0(4) ?
    Co1 O5 C9 O6 1_655 . . . -3.9(5) ?
    Co2 O5 C9 O6 1_655 . . . -125.0(5) ?
    Co1 O5 C9 C8 1_655 . . . 174.8(4) ?
    Co2 O5 C9 C8 1_655 . . . 53.7(8) ?
    C7 C8 C9 O6 . . . . -145.8(5) ?
    C7 C8 C9 O5 . . . . 35.5(7) ?
    C14 N1 C10 C11 . . . . -0.6(9) ?
    Co1 N1 C10 C11 . . . . -176.4(5) ?
    N1 C10 C11 C12 . . . . -0.8(10) ?
    C10 C11 C12 C13 . . . . 0.2(9) ?
    C11 C12 C13 C14 . . . . 1.7(9) ?
    C11 C12 C13 C15 . . . . 177.8(6) ?
    C10 N1 C14 C13 . . . . 2.6(9) ?
    Co1 N1 C14 C13 . . . . 178.9(4) ?
    C10 N1 C14 C25 . . . . -177.4(5) ?
    Co1 N1 C14 C25 . . . . -1.1(7) ?
    C12 C13 C14 N1 . . . . -3.2(9) ?
    C15 C13 C14 N1 . . . . -179.7(5) ?
    C12 C13 C14 C25 . . . . 176.8(5) ?
    C15 C13 C14 C25 . . . . 0.3(8) ?
    C16 N3 C15 C23 . . . . -0.3(7) ?
    C16 N3 C15 C13 . . . . -177.2(6) ?
    C14 C13 C15 N3 . . . . 176.7(6) ?
    C12 C13 C15 N3 . . . . 0.6(11) ?
    C14 C13 C15 C23 . . . . 0.3(9) ?
    C12 C13 C15 C23 . . . . -175.9(6) ?
    C23 N4 C16 N3 . . . . -1.6(7) ?
    C23 N4 C16 C17 . . . . -176.1(6) ?
    C15 N3 C16 N4 . . . . 1.2(7) ?
    C15 N3 C16 C17 . . . . 175.9(6) ?
    N4 C16 C17 C22 . . . . -13.3(10) ?
    N3 C16 C17 C22 . . . . 172.6(6) ?
    N4 C16 C17 C18 . . . . 163.6(7) ?
    N3 C16 C17 C18 . . . . -10.5(10) ?
    C22 C17 C18 C19 . . . . 0.8(10) ?
    C16 C17 C18 C19 . . . . -176.2(6) ?
    C17 C18 C19 C20 . . . . 1.2(10) ?
    C18 C19 C20 C21 . . . . -2.6(11) ?
    C19 C20 C21 C22 . . . . 2.0(11) ?
    C18 C17 C22 C21 . . . . -1.3(10) ?
    C16 C17 C22 C21 . . . . 175.7(6) ?
    C20 C21 C22 C17 . . . . 0.0(11) ?
    C16 N4 C23 C15 . . . . 1.4(7) ?
    C16 N4 C23 C24 . . . . 177.8(6) ?
    N3 C15 C23 N4 . . . . -0.7(7) ?
    C13 C15 C23 N4 . . . . 176.5(5) ?
    N3 C15 C23 C24 . . . . -177.4(5) ?
    C13 C15 C23 C24 . . . . -0.2(9) ?
    N4 C23 C24 C26 . . . . 2.8(11) ?
    C15 C23 C24 C26 . . . . 178.9(6) ?
    N4 C23 C24 C25 . . . . -176.6(6) ?
    C15 C23 C24 C25 . . . . -0.6(9) ?
    C28 N2 C25 C24 . . . . -0.8(9) ?
    Co1 N2 C25 C24 . . . . -178.0(4) ?
    C28 N2 C25 C14 . . . . 178.0(6) ?
    Co1 N2 C25 C14 . . . . 0.8(6) ?
    C26 C24 C25 N2 . . . . 0.4(9) ?
    C23 C24 C25 N2 . . . . 179.9(5) ?
    C26 C24 C25 C14 . . . . -178.3(6) ?
    C23 C24 C25 C14 . . . . 1.2(9) ?
    N1 C14 C25 N2 . . . . 0.2(8) ?
    C13 C14 C25 N2 . . . . -179.9(5) ?
    N1 C14 C25 C24 . . . . 178.9(5) ?
    C13 C14 C25 C24 . . . . -1.1(9) ?
    C25 C24 C26 C27 . . . . 0.2(10) ?
    C23 C24 C26 C27 . . . . -179.2(6) ?
    C24 C26 C27 C28 . . . . -0.4(11) ?
    C25 N2 C28 C27 . . . . 0.6(10) ?
    Co1 N2 C28 C27 . . . . 177.3(5) ?
    C26 C27 C28 N2 . . . . 0.0(11) ?
    Co2 O7 C29 O8 . . . . -12.9(10) ?
    Co2 O7 C29 C30 . . . . 169.5(4) ?
    Co3 O8 C29 O7 . . . . -26.5(8) ?
    Co3 O8 C29 C30 . . . . 151.0(4) ?
    O7 C29 C30 C31 . . . . 76.3(7) ?
    O8 C29 C30 C31 . . . . -101.5(6) ?
    C29 C30 C31 C31 . . . 2_775 174.6(6) ?
    Co2 O9 C32 O10 . . . . -47.3(10) ?
    Co2 O9 C32 C33 . . . . 132.5(5) ?
    Co3 O10 C32 O9 . . . . 5.9(9) ?
    Co3 O10 C32 C33 . . . . -173.9(4) ?
    O9 C32 C33 C34 . . . . 3.2(10) ?
    O10 C32 C33 C34 . . . . -176.9(7) ?
    C32 C33 C34 C35 . . . . -172.7(7) ?
    C33 C34 C35 C36 . . . . -34.2(12) ?
    C34 C35 C36 C37 . . . . -54.2(9) ?
    Co3 O11 C37 O12 1_455 . . . 4.3(5) ?
    Co2 O11 C37 O12 1_455 . . . 128.6(5) ?
    Co3 O11 C37 C36 1_455 . . . -174.7(4) ?
    Co2 O11 C37 C36 1_455 . . . -50.5(9) ?
    Co3 O12 C37 O11 1_455 . . . -4.1(4) ?
    Co3 O12 C37 C36 1_455 . . . 175.0(4) ?
    C35 C36 C37 O11 . . . . -38.1(7) ?
    C35 C36 C37 O12 . . . . 142.9(5) ?
    C42 N5 C38 C39 . . . . 0.5(9) ?
    Co3 N5 C38 C39 . . . . 177.9(5) ?
    N5 C38 C39 C40 . . . . 0.8(10) ?
    C38 C39 C40 C41 . . . . -1.0(10) ?
    C39 C40 C41 C42 . . . . -0.1(9) ?
    C39 C40 C41 C43 . . . . -177.4(6) ?
    C38 N5 C42 C41 . . . . -1.7(9) ?
    Co3 N5 C42 C41 . . . . -179.3(4) ?
    C38 N5 C42 C53 . . . . 177.4(5) ?
    Co3 N5 C42 C53 . . . . -0.3(7) ?
    C40 C41 C42 N5 . . . . 1.5(9) ?
    C43 C41 C42 N5 . . . . 179.1(5) ?
    C40 C41 C42 C53 . . . . -177.5(6) ?
    C43 C41 C42 C53 . . . . 0.1(8) ?
    C44 N7 C43 C51 . . . . 0.8(6) ?
    C44 N7 C43 C41 . . . . 178.3(6) ?
    C40 C41 C43 N7 . . . . -1.3(11) ?
    C42 C41 C43 N7 . . . . -178.6(6) ?
    C40 C41 C43 C51 . . . . 175.9(6) ?
    C42 C41 C43 C51 . . . . -1.4(9) ?
    C51 N8 C44 N7 . . . . 0.6(7) ?
    C51 N8 C44 C45 . . . . 176.3(6) ?
    C43 N7 C44 N8 . . . . -0.9(7) ?
    C43 N7 C44 C45 . . . . -176.7(5) ?
    N8 C44 C45 C50 . . . . 13.8(9) ?
    N7 C44 C45 C50 . . . . -170.8(6) ?
    N8 C44 C45 C46 . . . . -164.5(6) ?
    N7 C44 C45 C46 . . . . 10.8(9) ?
    C50 C45 C46 C47 . . . . -0.3(9) ?
    C44 C45 C46 C47 . . . . 178.0(6) ?
    C45 C46 C47 C48 . . . . -1.1(10) ?
    C46 C47 C48 C49 . . . . 1.9(10) ?
    C47 C48 C49 C50 . . . . -1.3(10) ?
    C46 C45 C50 C49 . . . . 0.9(10) ?
    C44 C45 C50 C49 . . . . -177.5(6) ?
    C48 C49 C50 C45 . . . . -0.1(10) ?
    N7 C43 C51 N8 . . . . -0.4(7) ?
    C41 C43 C51 N8 . . . . -178.2(5) ?
    N7 C43 C51 C52 . . . . -180.0(5) ?
    C41 C43 C51 C52 . . . . 2.3(10) ?
    C44 N8 C51 C43 . . . . -0.1(7) ?
    C44 N8 C51 C52 . . . . 179.4(6) ?
    C43 C51 C52 C54 . . . . 179.9(6) ?
    N8 C51 C52 C54 . . . . 0.5(10) ?
    C43 C51 C52 C53 . . . . -1.7(9) ?
    N8 C51 C52 C53 . . . . 178.8(6) ?
    C56 N6 C53 C52 . . . . 0.2(9) ?
    Co3 N6 C53 C52 . . . . 178.9(4) ?
    C56 N6 C53 C42 . . . . -178.9(6) ?
    Co3 N6 C53 C42 . . . . -0.2(6) ?
    C54 C52 C53 N6 . . . . -0.1(9) ?
    C51 C52 C53 N6 . . . . -178.5(5) ?
    C54 C52 C53 C42 . . . . 179.0(6) ?
    C51 C52 C53 C42 . . . . 0.5(8) ?
    N5 C42 C53 N6 . . . . 0.4(8) ?
    C41 C42 C53 N6 . . . . 179.4(5) ?
    N5 C42 C53 C52 . . . . -178.7(5) ?
    C41 C42 C53 C52 . . . . 0.3(9) ?
    C53 C52 C54 C55 . . . . -0.3(10) ?
    C51 C52 C54 C55 . . . . 178.1(6) ?
    C52 C54 C55 C56 . . . . 0.5(10) ?
    C53 N6 C56 C55 . . . . 0.0(10) ?
    Co3 N6 C56 C55 . . . . -178.4(5) ?
    C54 C55 C56 N6 . . . . -0.3(11) ?
loop_
    _geom_hbond_atom_site_label_D
    _geom_hbond_atom_site_label_H
    _geom_hbond_atom_site_label_A
    _geom_hbond_site_symmetry_A
    _geom_hbond_distance_DH
    _geom_hbond_distance_HA
    _geom_hbond_distance_DA
    _geom_hbond_angle_DHA
    _geom_hbond_publ_flag
    N3 H3N O6 2_776 0.86 2.05 2.785(6) 142.9 yes
    N7 H7N O12 2_665 0.86 2.05 2.795(6) 144.3 yes
