# Supplementary material for: Poly[di-μ5-adipato-κ4 O:O′:O′′:O′′′,O′′′-μ4-adipato-κ4 O:O′:O′′:O′′′-bis­[2-phenyl-1H-1,3,7,8-tetra­azacyclo­penta­[l]phenanthrene-κ2 N 7,N 8]tricobalt(II)]
Source: Acta Crystallogr Sect E Struct Rep Online. 2008 Apr 23;64(Pt 5):m710–1. doi: 10.1107/S1600536808010738 (PMC2961260; doi:10.1107/S1600536808010738)
Supplement: Supplementary file 2 [file e-64-0m710-Isup2.hkl]

# 
# h,k,l, Fc-squared, Fo-squared, sigma(Fo-squared) and status flag 
# 
data_I
_shelx_title '  P-1' 
_shelx_refln_list_code          4 
_shelx_F_calc_maximum      520.91 
_exptl_crystal_F_000      1234.00 
_reflns_d_resolution_high  0.7700 
 
loop_ 
 _symmetry_equiv_pos_as_xyz 
 'x, y, z' 
 '-x, -y, -z' 
 
_cell_length_a     8.1496 
_cell_length_b    15.8962 
_cell_length_c    20.4736 
_cell_angle_alpha  69.482 
_cell_angle_beta   83.233 
_cell_angle_gamma  87.340 
 
_shelx_F_squared_multiplier     1.000 
 
loop_ 
 _refln_index_h 
 _refln_index_k 
 _refln_index_l 
 _refln_F_squared_calc 
 _refln_F_squared_meas 
 _refln_F_squared_sigma 
 _refln_observed_status 
   2   0   0    17762.71    16971.29    213.01 o 
   3   0   0      177.79      173.23     28.90 o 
   4   0   0       10.32        9.12     44.61 o 
   5   0   0      146.00      155.66     48.31 o 
   6   0   0       28.82      105.31     50.05 o 
   7   0   0      198.83      235.48     67.39 o 
   8   0   0        8.12       33.83     52.95 o 
   9   0   0        2.48      146.23     81.37 o 
  10   0   0        0.99      -48.93    157.85 o 
 -10   1   0      181.68      364.62    185.97 o 
  -9   1   0      563.30      637.94    116.10 o 
  -8   1   0      151.45      105.83    126.12 o 
  -7   1   0       59.91       43.37     55.04 o 
  -6   1   0        2.38      -26.48     96.52 o 
  -5   1   0      213.54      220.10     40.02 o 
  -4   1   0       57.97       37.74     30.49 o 
  -3   1   0     6647.36     6986.05     93.56 o 
  -2   1   0       11.37       10.69     23.53 o 
   2   1   0     1286.68     1366.26     61.27 o 
   3   1   0     4687.31     4478.50    126.47 o 
   4   1   0      183.48      274.97     57.21 o 
   5   1   0      333.97      331.33     42.66 o 
   6   1   0      189.02      154.08     45.46 o 
   7   1   0     2462.83     2514.74     95.17 o 
   8   1   0      172.06      124.54     53.48 o 
   9   1   0      479.14      405.80     85.22 o 
  10   1   0        2.92      -11.43     94.14 o 
 -10   2   0      547.44      570.51    220.91 o 
  -9   2   0      508.55      421.04     71.75 o 
  -8   2   0     2090.79     1945.13    197.02 o 
  -7   2   0      113.18       32.54     86.89 o 
  -6   2   0      792.45      847.20     96.76 o 
  -5   2   0      208.42      501.35    101.01 o 
  -4   2   0      151.48      142.67     25.35 o 
  -3   2   0        0.09       -5.52     38.42 o 
  -2   2   0     5383.34     4877.94    139.29 o 
  -1   2   0        3.00       36.60     27.59 o 
   1   2   0     1127.67     1032.75     57.09 o 
   2   2   0    28642.74    28023.45    564.20 o 
   3   2   0     1310.72     1365.11     47.73 o 
   4   2   0      199.44      213.23     38.21 o 
   5   2   0      340.30      346.53     51.35 o 
   6   2   0      135.98      103.93     58.81 o 
   7   2   0        9.44      -41.86     41.86 o 
   8   2   0      768.46      788.51     64.52 o 
   9   2   0       70.41      137.18     84.34 o 
  10   2   0       21.79      -12.59    171.20 o 
 -10   3   0      254.81       88.93     78.19 o 
  -9   3   0     1337.27     1277.13    347.16 o 
  -8   3   0      152.57       87.85    106.99 o 
  -7   3   0     1937.98     1934.72     91.38 o 
  -6   3   0      520.95      487.42    113.54 o 
  -5   3   0      205.15      250.69     48.51 o 
  -4   3   0       34.27       39.49     26.04 o 
  -3   3   0       13.53       11.85     19.82 o 
  -2   3   0       17.50       38.93     35.32 o 
  -1   3   0      559.49      593.29     53.60 o 
   0   3   0       45.43      -34.58     34.58 o 
   1   3   0     8382.78     8958.00    261.48 o 
   2   3   0     1094.20      921.56     63.45 o 
   3   3   0    14948.69    14443.06    292.62 o 
   4   3   0     4415.10     4429.38    117.66 o 
   5   3   0     1878.43     1917.71     68.28 o 
   6   3   0       21.89      -14.67     42.05 o 
   7   3   0      441.81      391.45     58.73 o 
   8   3   0        4.42      122.34     55.10 o 
   9   3   0      105.82       81.71     87.02 o 
  10   3   0        3.07       21.19    105.96 o 
 -10   4   0      151.25      143.57     79.89 o 
  -9   4   0      249.21      310.51     65.43 o 
  -8   4   0       65.72      105.39     54.97 o 
  -7   4   0      594.21      397.92    142.03 o 
  -6   4   0     3217.42     3288.70    248.07 o 
  -5   4   0      153.98      185.39     29.18 o 
  -4   4   0       11.01        7.32     19.48 o 
  -3   4   0       88.66       89.46     32.57 o 
  -2   4   0       41.74       29.32     23.73 o 
  -1   4   0      223.89      223.30     48.84 o 
   0   4   0    40184.21    38981.68    793.66 o 
   1   4   0        3.73       89.60     52.67 o 
   2   4   0       35.29       74.44     92.67 o 
   3   4   0     5176.09     5315.81    170.96 o 
   4   4   0     8940.10     8313.94    309.86 o 
   5   4   0     1510.34     1642.01    107.01 o 
   6   4   0     2620.18     2750.02    112.73 o 
   7   4   0      884.99      901.69     68.89 o 
   8   4   0      278.84      366.05     70.38 o 
   9   4   0       73.64      112.75    121.18 o 
 -10   5   0       27.22      186.00     86.37 o 
  -9   5   0      246.39      281.35     92.53 o 
  -8   5   0       64.74       25.90     41.63 o 
  -7   5   0     1661.64     2112.99     76.44 o 
  -6   5   0       78.52       84.08     37.17 o 
  -5   5   0     9576.97    10505.54    403.63 o 
  -4   5   0       11.83       16.10     33.82 o 
  -3   5   0     1082.43     1011.49     49.32 o 
  -2   5   0        2.51       32.73     40.96 o 
  -1   5   0       97.83      107.00     46.17 o 
   0   5   0      693.36      708.05     72.02 o 
   1   5   0      619.78      728.73     58.66 o 
   2   5   0      105.82       85.78     50.92 o 
   3   5   0      456.68      493.66     61.19 o 
   4   5   0      761.38      758.54     83.40 o 
   5   5   0     4304.96     4501.90    169.51 o 
   6   5   0      436.95      700.29    144.90 o 
   7   5   0     1597.95     2075.67     98.95 o 
   8   5   0     1130.31     1400.73     96.08 o 
   9   5   0       28.19       53.51     75.58 o 
  10   5   0      248.78      187.74     78.94 o 
  -9   6   0       21.33     -113.34    202.80 o 
  -8   6   0      123.61      102.25     83.20 o 
  -7   6   0       62.43       -7.64     60.49 o 
  -6   6   0     1471.21     1733.60    306.06 o 
  -5   6   0      198.34      238.47     29.82 o 
  -4   6   0     2342.72     2405.31    176.92 o 
  -3   6   0       97.99       66.33     43.99 o 
  -2   6   0     5009.84     4576.26    124.38 o 
  -1   6   0      130.26       97.89     56.65 o 
   0   6   0     7401.76     8504.56    214.53 o 
   1   6   0      660.34      719.78     57.84 o 
   2   6   0      300.38      191.30     80.02 o 
   3   6   0      602.33      559.80     54.85 o 
   4   6   0      109.43      102.80     85.11 o 
   5   6   0     2001.19     1992.88    101.59 o 
   6   6   0      123.85      136.37     56.71 o 
   7   6   0     2099.80     2210.68    107.19 o 
   8   6   0      327.55      447.30     73.28 o 
   9   6   0      683.93      610.17     76.98 o 
  10   6   0        0.45      -47.52    132.67 o 
  -9   7   0        0.57      148.18    195.22 o 
  -8   7   0        3.62       50.73     87.81 o 
  -7   7   0     1194.25     1442.01    317.75 o 
  -6   7   0        0.08      100.76     82.26 o 
  -5   7   0     4925.27     5209.62    397.57 o 
  -4   7   0        8.84        4.08     29.07 o 
  -3   7   0     3195.28     3358.84     74.24 o 
  -2   7   0      464.78      520.59     61.46 o 
  -1   7   0     1881.72     1720.23    113.41 o 
   0   7   0       26.57       54.88     63.13 o 
   1   7   0     3761.91     4144.31    185.70 o 
   2   7   0       94.57      114.22     56.99 o 
   3   7   0     1846.72     1821.06     98.77 o 
   4   7   0        0.25       37.72     40.78 o 
   5   7   0      356.25      374.82     72.73 o 
   6   7   0      551.87      558.39     88.82 o 
   7   7   0      663.76      644.66     74.03 o 
   8   7   0     1112.55     1214.29    106.00 o 
   9   7   0       44.28       58.71    196.59 o 
  -9   8   0        0.10        9.34     94.09 o 
  -8   8   0      122.50      215.20    146.93 o 
  -7   8   0       22.27       25.21     83.23 o 
  -6   8   0       11.84       43.58     75.01 o 
  -5   8   0        8.30      -48.03     48.03 o 
  -4   8   0      843.37     1111.21    185.27 o 
  -3   8   0       90.38       73.80     39.37 o 
  -2   8   0     5492.45     5608.13    234.22 o 
  -1   8   0     2686.62     2207.14     96.07 o 
   0   8   0      239.05      217.76     78.22 o 
   1   8   0       61.65       99.96     60.27 o 
   2   8   0     4332.34     4399.28    130.78 o 
   3   8   0      461.98      377.89     60.03 o 
   4   8   0        5.20       35.31     44.33 o 
   5   8   0      236.73      230.11     55.74 o 
   6   8   0     1413.24     1492.32    116.58 o 
   7   8   0     1315.22     1411.68    207.14 o 
   8   8   0       57.25      138.36     72.69 o 
   9   8   0      499.27      636.00     97.87 o 
  -9   9   0      165.77      117.30    106.24 o 
  -8   9   0        0.09     -177.70    218.02 o 
  -7   9   0       20.46        4.42     77.15 o 
  -6   9   0       11.40       84.88     64.77 o 
  -5   9   0      148.19      243.02     71.99 o 
  -4   9   0       13.10        8.90     36.99 o 
  -3   9   0     1278.01     1042.63    163.68 o 
  -2   9   0     1037.10     1103.37     85.36 o 
  -1   9   0     1807.91     1656.42     91.79 o 
   0   9   0     1328.32     1320.91    140.98 o 
   1   9   0      830.71      892.14    126.74 o 
   2   9   0       43.42      -26.34     61.63 o 
   3   9   0       25.00       20.11     64.60 o 
   4   9   0      632.43      583.06     87.44 o 
   5   9   0     2433.33     2517.03    146.61 o 
   6   9   0      147.24       60.16     65.52 o 
   7   9   0       78.48       81.68    176.92 o 
   8   9   0      383.35      327.65     70.96 o 
   9   9   0       37.58      -80.92     80.92 o 
  -8  10   0       48.52       27.59     75.03 o 
  -7  10   0        8.38      112.00    115.27 o 
  -6  10   0       57.40       39.17    168.89 o 
  -5  10   0       16.90       47.87     42.25 o 
  -4  10   0      393.25      444.76     68.46 o 
  -3  10   0      346.11      398.02    156.82 o 
  -2  10   0     1802.98     1989.56    151.17 o 
  -1  10   0     2608.69     2324.53    140.56 o 
   0  10   0     6955.43     6878.80    398.47 o 
   1  10   0     1220.97     1081.43    104.30 o 
   2  10   0     2029.48     2004.33    180.81 o 
   3  10   0      167.19      131.80    164.37 o 
   4  10   0      492.42      515.58     76.59 o 
   5  10   0      144.16       60.36     60.52 o 
   6  10   0      549.19      571.86     95.20 o 
   7  10   0       47.06       68.59    112.89 o 
   8  10   0        1.08      130.53     95.45 o 
   9  10   0       23.53       46.73     78.59 o 
  -8  11   0        0.00      232.68    203.82 o 
  -7  11   0       42.02       33.89     90.68 o 
  -6  11   0        7.11     -113.41    113.41 o 
  -5  11   0       25.12      -50.60    102.88 o 
  -4  11   0       96.98       93.34     26.01 o 
  -3  11   0      232.06      311.22     81.46 o 
  -2  11   0     1382.49     1562.23    196.18 o 
  -1  11   0     3725.05     3430.25    243.93 o 
   0  11   0      836.47      945.87     91.88 o 
   1  11   0     2947.20     3110.43    168.40 o 
   2  11   0     2814.59     3012.94    271.38 o 
   3  11   0     2317.59     2309.22    136.76 o 
   4  11   0      306.73      334.76     63.59 o 
   5  11   0      180.83      190.76     69.94 o 
   6  11   0      250.72      251.38     73.90 o 
   7  11   0       23.20      -25.29     83.68 o 
   8  11   0        5.98      -31.56     76.81 o 
  -8  12   0      121.17      264.42    177.05 o 
  -7  12   0       15.74      -46.70     96.81 o 
  -6  12   0      176.70       -4.88    111.87 o 
  -5  12   0       93.79      191.88    212.81 o 
  -4  12   0       64.87      153.94    131.90 o 
  -3  12   0       91.72       94.70     74.70 o 
  -2  12   0       17.20      140.38    135.11 o 
  -1  12   0        2.07      -76.29     76.29 o 
   0  12   0     1419.90     1332.88    288.33 o 
   1  12   0     1725.55     1586.55    124.45 o 
   2  12   0     3748.99     3750.87    243.13 o 
   3  12   0     1826.01     1875.61    109.67 o 
   4  12   0      278.03      227.26     71.63 o 
   5  12   0       17.43       12.13     76.42 o 
   6  12   0      169.77       26.07     69.36 o 
   7  12   0        3.07      144.48    120.66 o 
   8  12   0      132.55      190.82     77.96 o 
  -7  13   0       58.54        2.82     80.53 o 
  -6  13   0        1.24      110.32    227.20 o 
  -5  13   0        0.15      -76.42    118.29 o 
  -4  13   0        9.44      -28.43     82.45 o 
  -3  13   0      195.66      146.61    101.31 o 
  -2  13   0        7.87       59.16     76.86 o 
  -1  13   0        3.88      214.50    101.27 o 
   0  13   0      374.59      105.94     94.48 o 
   1  13   0       10.76       34.05    159.32 o 
   2  13   0      760.88      357.32    210.21 o 
   3  13   0      155.81      206.99    116.02 o 
   4  13   0        7.33      112.18    105.47 o 
   5  13   0      140.78      185.51     73.61 o 
   6  13   0       31.27       -3.95     71.40 o 
   7  13   0       25.47       14.19     76.85 o 
  -7  14   0       16.87       77.21     94.10 o 
  -6  14   0       33.22       47.14    130.10 o 
  -5  14   0        0.08       56.90    211.15 o 
  -4  14   0        1.01        6.17     14.19 o 
  -3  14   0        6.14      -21.72     79.32 o 
  -2  14   0      300.53      286.12    264.83 o 
  -1  14   0      257.43      198.87     85.98 o 
   0  14   0       22.03      -60.85     77.20 o 
   1  14   0      261.37      204.72     84.25 o 
   2  14   0      364.47      406.39    102.22 o 
   3  14   0      848.90      709.55     94.59 o 
   4  14   0      136.52       77.48     72.07 o 
   5  14   0      443.65      601.63    121.83 o 
   6  14   0      192.79      320.46    227.05 o 
   7  14   0      206.46       12.96    152.52 o 
  -6  15   0       16.17      -41.61    233.11 o 
  -5  15   0        3.30      136.01    141.41 o 
  -4  15   0       40.33      146.54    238.24 o 
  -3  15   0        1.88       10.94     30.83 o 
  -2  15   0      159.34      277.69    178.46 o 
  -1  15   0      470.11      413.37    140.31 o 
   0  15   0      242.72      182.60    151.58 o 
   1  15   0       84.81       76.21     79.26 o 
   2  15   0      506.16      510.04    102.24 o 
   3  15   0        7.07      -28.93     72.96 o 
   4  15   0      313.33      275.86    129.14 o 
   5  15   0      156.33      121.22     84.90 o 
   6  15   0      569.12      575.67    111.40 o 
  -5  16   0       20.96       72.44    241.71 o 
  -4  16   0       14.27     -100.95    142.30 o 
  -3  16   0        4.38      -58.46    126.06 o 
  -2  16   0       77.97       36.16     44.78 o 
  -1  16   0       26.16       76.67     56.55 o 
   0  16   0       16.57       94.73     85.26 o 
   1  16   0      140.92      112.46    103.00 o 
   2  16   0      126.86      341.03    102.86 o 
   3  16   0      260.46      366.95     86.27 o 
   4  16   0        0.14       83.00     85.27 o 
   5  16   0      591.57      619.24    113.01 o 
  -4  17   0      141.23       91.32    262.13 o 
  -3  17   0       96.52     -104.86    107.57 o 
  -2  17   0        3.62       18.04     60.82 o 
  -1  17   0      146.21      118.43     75.77 o 
   0  17   0        1.92      140.75     90.27 o 
   1  17   0      123.14      285.33    126.59 o 
   2  17   0       58.23       -5.76     61.04 o 
   3  17   0        0.97       57.03     71.81 o 
   4  17   0      393.95      310.36    152.83 o 
   5  17   0       21.80      109.93     84.08 o 
  -3  18   0       42.39      108.38    145.77 o 
  -2  18   0        1.88      -31.27    124.88 o 
  -1  18   0       12.00      -57.92     57.92 o 
   0  18   0       32.97       11.06     58.29 o 
   1  18   0        2.24       87.27     72.85 o 
   2  18   0      235.67      311.24    101.79 o 
   3  18   0       24.61       68.02    131.61 o 
  -1  19   0       15.07     -183.20    212.43 o 
   0  19   0      279.93      295.19    215.97 o 
   1  19   0        0.17     -191.91    228.11 o 
   2  19   0       24.72       16.57    173.77 o 
   0 -19   1       20.57       34.05     79.56 o 
  -3 -18   1       10.42      109.36     88.04 o 
  -2 -18   1       28.64      318.89    266.24 o 
  -1 -18   1       37.22      212.04    193.26 o 
   0 -18   1       73.04       10.79     88.22 o 
   1 -18   1       51.12       32.32     55.44 o 
   2 -18   1        7.34       11.83    102.52 o 
   3 -18   1        1.77       64.30    134.98 o 
  -4 -17   1       54.60       37.03    119.92 o 
  -3 -17   1      791.00      637.38    184.23 o 
  -2 -17   1        0.55      -25.11     88.45 o 
  -1 -17   1       19.38      -79.81    117.14 o 
   0 -17   1       30.37       25.95     64.21 o 
   1 -17   1       32.39        5.17     66.75 o 
   2 -17   1      137.70       42.61    100.26 o 
   3 -17   1       54.94      119.66    214.55 o 
   4 -17   1       40.32      153.99    280.63 o 
  -5 -16   1        0.30      -42.05     73.17 o 
  -4 -16   1      448.70      387.06    153.31 o 
  -3 -16   1      186.74      -39.49     94.22 o 
  -2 -16   1      246.43      163.88     67.82 o 
  -1 -16   1      442.55      618.72    185.25 o 
   0 -16   1        4.64      -37.29     56.30 o 
   1 -16   1      194.49      177.27     92.67 o 
   2 -16   1       48.29       89.61     65.89 o 
   3 -16   1        4.09      -23.71     94.02 o 
   4 -16   1        7.42       72.57    143.97 o 
   5 -16   1        2.38       49.58    250.32 o 
  -6 -15   1       15.06      221.75    126.96 o 
  -5 -15   1      908.55      928.97    161.50 o 
  -4 -15   1       61.50       56.29     89.65 o 
  -3 -15   1      652.81      698.43    177.88 o 
  -2 -15   1       91.52       54.15     72.20 o 
  -1 -15   1      834.73      922.73    111.32 o 
   0 -15   1       62.91       91.23     85.13 o 
   1 -15   1        1.08      119.93     71.48 o 
   2 -15   1      411.84      359.56     66.96 o 
   3 -15   1        0.77      -17.92     35.34 o 
   4 -15   1       11.69       84.00    228.61 o 
   5 -15   1        0.03       31.47    133.83 o 
   6 -15   1       56.12       -9.50    230.03 o 
  -7 -14   1       28.23       99.95     96.59 o 
  -6 -14   1      103.73      -32.54     93.84 o 
  -5 -14   1       22.76      -64.11     66.90 o 
  -4 -14   1       21.32        8.79    100.50 o 
  -3 -14   1      454.49      420.07     72.30 o 
  -2 -14   1     3210.18     3085.31    162.73 o 
  -1 -14   1      386.68      531.81     81.38 o 
   0 -14   1      101.43       71.55     53.52 o 
   1 -14   1      155.65      101.30     49.57 o 
   2 -14   1       30.46        1.68     57.79 o 
   3 -14   1       24.36       36.46     59.52 o 
   4 -14   1        1.58        5.65    115.21 o 
   5 -14   1       35.59      104.55    226.81 o 
   6 -14   1        4.20       17.72    133.70 o 
   7 -14   1       83.55      -38.08    108.71 o 
  -7 -13   1       68.68       30.19     67.64 o 
  -6 -13   1      307.00      470.51    149.38 o 
  -5 -13   1       17.25      -69.37     72.23 o 
  -4 -13   1      492.84      422.62     83.27 o 
  -3 -13   1      579.76      546.15     73.12 o 
  -2 -13   1      393.05      360.22     70.13 o 
  -1 -13   1      830.61     1056.64     90.27 o 
   0 -13   1      125.96       51.33     87.30 o 
   1 -13   1      291.87       91.61    115.72 o 
   2 -13   1      181.28       57.52     67.51 o 
   3 -13   1        2.38      -14.10     32.82 o 
   4 -13   1        1.42      131.52    210.25 o 
   5 -13   1        0.79      -32.37    117.13 o 
   6 -13   1       25.81       57.02    222.19 o 
   7 -13   1        0.85       26.67    110.84 o 
  -8 -12   1        8.01      -37.58     93.86 o 
  -7 -12   1       66.20      257.52     95.87 o 
  -6 -12   1      281.49      297.07     72.38 o 
  -5 -12   1      270.62      201.57     84.72 o 
  -4 -12   1      226.44      202.04     69.54 o 
  -3 -12   1      167.36       89.64     63.09 o 
  -2 -12   1     1330.08     1488.33    132.86 o 
  -1 -12   1     1876.41     1602.17    434.87 o 
   0 -12   1     1056.21     1089.40    192.20 o 
   1 -12   1      166.50      121.09     75.85 o 
   2 -12   1       42.74      129.93    131.90 o 
   3 -12   1      359.25      240.62    228.66 o 
   4 -12   1       31.61     -122.14    122.14 o 
   5 -12   1       27.58     -102.23    120.86 o 
   6 -12   1        1.51     -138.58    138.58 o 
   7 -12   1        1.97      119.78    107.56 o 
   8 -12   1       15.44       83.43    118.19 o 
  -8 -11   1       17.92       80.26    131.77 o 
  -7 -11   1        2.00      -36.48     71.54 o 
  -6 -11   1      332.40      442.79     84.24 o 
  -5 -11   1      330.61      300.05     86.18 o 
  -4 -11   1     1357.06     1268.91     93.54 o 
  -3 -11   1       94.23      224.17     88.32 o 
  -2 -11   1        1.58        7.70     67.27 o 
  -1 -11   1      676.15      594.76    102.51 o 
   0 -11   1      389.45      440.98    156.24 o 
   1 -11   1      903.34     1021.85    175.31 o 
   2 -11   1     6669.75     6802.06    269.47 o 
   3 -11   1      303.38      369.30     87.24 o 
   4 -11   1      366.85      428.46    126.38 o 
   5 -11   1       53.76       38.66    181.22 o 
   6 -11   1      171.32      270.87    129.59 o 
   7 -11   1        1.01      -22.42     94.43 o 
   8 -11   1      122.67      200.32     96.35 o 
  -8 -10   1      379.08      416.34    105.00 o 
  -7 -10   1       33.26      -15.47     54.86 o 
  -6 -10   1      149.20      129.67     83.32 o 
  -5 -10   1       93.45       43.94     56.37 o 
  -4 -10   1       80.02      101.28     60.53 o 
  -3 -10   1     1465.80     1666.85     91.82 o 
  -2 -10   1        4.48      -47.73     47.73 o 
  -1 -10   1      270.29      229.55     84.01 o 
   0 -10   1     1000.26     1037.61    106.61 o 
   1 -10   1     5501.86     5185.56    171.96 o 
   2 -10   1     1131.66     1555.54    236.51 o 
   3 -10   1     1383.49     1183.03    165.29 o 
   4 -10   1      170.76      115.98    184.43 o 
   5 -10   1     1180.94     1696.10    168.38 o 
   6 -10   1      123.35      231.57    202.15 o 
   7 -10   1       59.61      -27.50     74.32 o 
   8 -10   1       24.90      150.23    107.31 o 
  -9  -9   1      303.06      222.83    107.82 o 
  -8  -9   1      108.23       96.07     68.62 o 
  -7  -9   1      328.57      323.70     92.66 o 
  -6  -9   1      289.32      314.07     62.13 o 
  -5  -9   1       92.31       86.02     76.63 o 
  -4  -9   1      246.47      252.77     63.43 o 
  -3  -9   1        9.60       98.39     52.90 o 
  -2  -9   1     1114.79     1158.34    100.84 o 
  -1  -9   1       39.63       51.18     52.30 o 
   0  -9   1      802.75      966.79    188.99 o 
   1  -9   1     1005.63     1069.43     99.24 o 
   2  -9   1     5374.41     5260.08    241.78 o 
   3  -9   1      510.36      423.72     61.85 o 
   4  -9   1     2043.30     2248.49    177.88 o 
   5  -9   1       12.77       10.92     88.62 o 
   6  -9   1       21.47       12.90     62.63 o 
   7  -9   1        0.05      130.72     90.48 o 
   8  -9   1        7.28      104.32    210.82 o 
   9  -9   1        2.25     -140.38    140.38 o 
  -9  -8   1       34.65      132.32     87.41 o 
  -8  -8   1     1238.59     1192.17    124.33 o 
  -7  -8   1      162.08      229.26     84.82 o 
  -6  -8   1      431.61      419.56     71.19 o 
  -5  -8   1      461.18      556.43     80.82 o 
  -4  -8   1     2484.85     2459.17    164.21 o 
  -3  -8   1      671.79      755.94     89.64 o 
  -2  -8   1      815.83      775.72    139.61 o 
  -1  -8   1     1818.78     1787.20    196.82 o 
   0  -8   1      229.30      276.18     56.12 o 
   1  -8   1    14890.58    15205.06    323.60 o 
   2  -8   1      939.18      900.32     76.85 o 
   3  -8   1     1699.45     1426.36     35.06 o 
   4  -8   1        9.61       -4.57     15.00 o 
   5  -8   1     1018.87     1075.25    237.73 o 
   6  -8   1        1.24      -11.87     76.74 o 
   7  -8   1     1116.57      966.38    102.75 o 
   8  -8   1        0.17      -57.46     78.22 o 
   9  -8   1       48.23       59.75    142.69 o 
  -9  -7   1      265.99      199.47    123.15 o 
  -8  -7   1      539.10      549.69     80.39 o 
  -7  -7   1     1943.54     2101.32    162.19 o 
  -6  -7   1     2925.20     2584.92    162.46 o 
  -5  -7   1     1118.10     1214.83     99.21 o 
  -4  -7   1      375.89      427.45     71.54 o 
  -3  -7   1      270.80      252.83     42.58 o 
  -2  -7   1      173.15       87.43     42.12 o 
  -1  -7   1       35.28       57.91     45.50 o 
   0  -7   1        3.98      114.68     83.15 o 
   1  -7   1     1629.77     1619.10     97.74 o 
   2  -7   1     1431.46     1611.06     99.94 o 
   3  -7   1        0.16      -14.17     15.64 o 
   4  -7   1       31.21       65.26     63.06 o 
   5  -7   1        8.46      134.86    160.67 o 
   6  -7   1      780.40      739.11     85.85 o 
   7  -7   1       11.56      119.74     69.87 o 
   8  -7   1      464.95      519.43    288.78 o 
   9  -7   1        6.38      107.02     82.91 o 
  -9  -6   1        1.96      -56.09     56.09 o 
  -8  -6   1      426.41      462.69     64.88 o 
  -7  -6   1     1204.46     1099.35     94.94 o 
  -6  -6   1     4118.56     4055.51    123.99 o 
  -5  -6   1      511.60      570.17     63.04 o 
  -4  -6   1     1827.59     1876.10     97.61 o 
  -3  -6   1     6577.58     6744.15    179.04 o 
  -2  -6   1      626.74      819.90    264.89 o 
  -1  -6   1      461.46      509.46     53.27 o 
   0  -6   1     1142.51     1217.88     83.86 o 
   1  -6   1    23226.74    24080.65    628.56 o 
   2  -6   1       92.54       38.67     77.45 o 
   3  -6   1       22.42        7.29     33.91 o 
   4  -6   1       18.20       17.24     15.66 o 
   5  -6   1      315.19      306.28     75.16 o 
   6  -6   1       42.98       70.12    102.36 o 
   7  -6   1      471.06      599.93     83.73 o 
   8  -6   1       20.64      -52.01     79.24 o 
   9  -6   1       15.30      -15.61    176.02 o 
 -10  -5   1        6.73      438.44    100.41 o 
  -9  -5   1      258.90      279.07     63.11 o 
  -8  -5   1      240.92      325.63     69.12 o 
  -7  -5   1        5.76      -44.11     57.36 o 
  -6  -5   1     4584.75     4508.56    251.51 o 
  -5  -5   1     2992.25     3092.01     99.18 o 
  -4  -5   1     4015.46     4060.03     90.25 o 
  -3  -5   1     4024.99     3982.45    134.51 o 
  -2  -5   1       67.42       58.73     44.73 o 
  -1  -5   1       71.66       71.24     40.61 o 
   0  -5   1     1526.45     1699.64    103.45 o 
   1  -5   1       15.71      -29.60     66.14 o 
   2  -5   1     4009.11     4419.17    139.81 o 
   3  -5   1       13.63       -4.21     18.11 o 
   4  -5   1     1836.05     1150.22    653.28 o 
   5  -5   1        5.04       17.77     56.50 o 
   6  -5   1     2268.47     2329.68     80.04 o 
   7  -5   1        7.95      -16.23     86.53 o 
   8  -5   1      404.13      412.97     61.95 o 
   9  -5   1       68.33      173.66    203.95 o 
  10  -5   1      258.05       96.10    165.23 o 
 -10  -4   1       13.92       84.78     85.31 o 
  -9  -4   1       20.54       18.50     58.66 o 
  -8  -4   1        1.67       65.13     66.75 o 
  -7  -4   1      927.07      995.66     64.30 o 
  -6  -4   1      112.32       37.46     39.41 o 
  -5  -4   1     2479.78     2633.83     98.00 o 
  -4  -4   1     2756.80     2486.50    153.78 o 
  -3  -4   1    35833.11    36315.70    591.09 o 
  -2  -4   1       57.30       34.82     34.56 o 
  -1  -4   1      832.48      969.33     70.82 o 
   0  -4   1        0.57      -46.19     46.19 o 
   1  -4   1    93109.69    94680.69   2532.85 o 
   2  -4   1        1.95       11.56     13.81 o 
   3  -4   1     6525.61     6807.52     95.76 o 
   4  -4   1        0.05      -27.90     27.90 o 
   5  -4   1       57.91      -21.91     33.71 o 
   6  -4   1       15.34       19.07     32.62 o 
   7  -4   1     1037.49     1114.56    391.85 o 
   8  -4   1      213.25      228.93     67.59 o 
   9  -4   1      372.29      432.96     68.02 o 
  10  -4   1      243.85      254.16     88.41 o 
 -10  -3   1       75.33      160.17    223.80 o 
  -9  -3   1        1.97      178.47    127.09 o 
  -8  -3   1      422.41      444.49     81.88 o 
  -7  -3   1       50.42       85.09     48.98 o 
  -6  -3   1      415.77      397.50     60.08 o 
  -5  -3   1       78.50       59.92     49.45 o 
  -4  -3   1     5885.62     6312.88    109.08 o 
  -3  -3   1     2797.48     2544.96    148.44 o 
  -2  -3   1     2029.77     1722.71     79.50 o 
  -1  -3   1       69.71       60.65     32.23 o 
   0  -3   1    20649.17    20839.33    366.63 o 
   1  -3   1     1042.05     1149.84     74.49 o 
   2  -3   1     1482.86     1497.40     35.29 o 
   3  -3   1       18.57       -3.22     17.19 o 
   4  -3   1     3291.83     3280.37     99.14 o 
   5  -3   1       24.17       -2.37     27.61 o 
   6  -3   1       33.23       22.32     56.32 o 
   7  -3   1      114.53       71.07     73.46 o 
   8  -3   1      650.21      660.15    108.78 o 
   9  -3   1      332.43      353.49    185.27 o 
  10  -3   1      559.41      147.83     98.63 o 
 -10  -2   1       12.02      226.69    110.45 o 
  -9  -2   1        2.67      -25.30     95.81 o 
  -8  -2   1      313.70      321.31     68.69 o 
  -7  -2   1     1320.49     1483.45    181.55 o 
  -6  -2   1      148.19      127.96     39.37 o 
  -5  -2   1     2692.79     2597.25     75.88 o 
  -4  -2   1        0.94      -18.04     46.19 o 
  -3  -2   1       14.88       -3.74     28.94 o 
  -2  -2   1      970.65      867.98     41.26 o 
  -1  -2   1    28270.05    28484.91    442.89 o 
   0  -2   1      310.86       29.24     37.37 o 
   1  -2   1      304.26      189.09     36.77 o 
   2  -2   1      171.04      167.91     26.78 o 
   3  -2   1       51.33       25.57     32.28 o 
   4  -2   1        7.37      -36.61     36.61 o 
   5  -2   1      624.89      801.34    105.57 o 
   6  -2   1        2.00      -24.81     37.20 o 
   7  -2   1      142.71      148.99     63.52 o 
   8  -2   1       15.56       34.41     48.77 o 
   9  -2   1      389.08      465.71     70.02 o 
  10  -2   1      295.41      237.87     92.73 o 
 -10  -1   1       19.65      -72.99     72.99 o 
  -9  -1   1       30.56      145.52    167.48 o 
  -8  -1   1      166.58      140.53     47.68 o 
  -7  -1   1      169.58      206.53     45.40 o 
  -6  -1   1      240.04      282.10     60.81 o 
  -5  -1   1       28.23       -4.14     39.82 o 
  -4  -1   1      703.90      555.71     41.73 o 
  -3  -1   1      575.74      706.80     41.58 o 
  -2  -1   1      331.98      308.97     31.78 o 
  -1  -1   1     1129.15     1102.28     25.59 o 
   1  -1   1       46.73       45.34     14.64 o 
   2  -1   1    20265.91    19684.32    473.28 o 
   3  -1   1       26.01       12.69     24.68 o 
   4  -1   1     1828.61     1861.32     68.73 o 
   5  -1   1      296.78      398.53     70.57 o 
   6  -1   1      143.97      158.61     44.18 o 
   7  -1   1       71.46       90.19     61.60 o 
   8  -1   1      504.98      483.88     84.40 o 
   9  -1   1        0.05      -59.48     59.48 o 
  10  -1   1      304.34      185.97     91.70 o 
 -10   0   1       75.38       46.49    162.08 o 
  -9   0   1      268.96      339.45    107.24 o 
  -8   0   1      117.74      143.07     71.68 o 
  -7   0   1       54.86      -14.71     71.28 o 
  -6   0   1       32.05       31.88     45.32 o 
  -5   0   1       28.48       53.53     49.25 o 
  -4   0   1      440.20      491.72     37.03 o 
  -3   0   1     8191.42     8172.94    121.31 o 
  -2   0   1        1.25      -35.69     37.05 o 
   2   0   1       35.88       52.89     36.58 o 
   3   0   1     1777.57     1737.23     82.80 o 
   4   0   1      667.52      564.53     92.68 o 
   5   0   1    10959.57    11538.99    178.78 o 
   6   0   1       61.09       32.93     49.36 o 
   7   0   1      361.55      329.86     75.78 o 
   8   0   1       50.71       23.33     66.07 o 
   9   0   1      328.50      318.52    160.16 o 
  10   0   1       19.29       10.92     87.34 o 
 -10   1   1      189.90       74.62     94.78 o 
  -9   1   1      496.58      555.09    177.11 o 
  -8   1   1      421.85      439.03     66.42 o 
  -7   1   1       94.64      207.48     65.43 o 
  -6   1   1      239.28      192.50     76.55 o 
  -5   1   1        7.87       26.78     40.80 o 
  -4   1   1     1171.97     1368.89     41.71 o 
  -3   1   1       70.38       17.38     24.78 o 
  -2   1   1     5332.05     5324.38     89.63 o 
   2   1   1    20976.05    21867.68    383.03 o 
   3   1   1      732.60      859.71     57.57 o 
   4   1   1    26999.62    28296.25    463.25 o 
   5   1   1      916.90      903.12     87.84 o 
   6   1   1     2357.86     2366.93     93.07 o 
   7   1   1      416.75      433.29     53.69 o 
   8   1   1      535.24      533.90     59.14 o 
   9   1   1      127.67       71.79     88.75 o 
  10   1   1       22.00      -54.84    162.60 o 
 -10   2   1      214.22      245.44     96.71 o 
  -9   2   1      444.10      401.10    158.62 o 
  -8   2   1      341.81      394.18     93.82 o 
  -7   2   1     1542.59     1576.02     97.79 o 
  -6   2   1      136.11      235.71     47.03 o 
  -5   2   1     2391.44     2161.08     99.37 o 
  -4   2   1       65.03       34.72     27.96 o 
  -3   2   1      152.20      239.13     34.08 o 
  -2   2   1       43.78       29.20     24.12 o 
  -1   2   1        8.78       -0.60     22.49 o 
   1   2   1    30271.88    29845.45    753.20 o 
   2   2   1     1796.82     1637.05    209.93 o 
   3   2   1    22177.76    23663.12    464.47 o 
   4   2   1     1925.46     1701.38     65.51 o 
   5   2   1     2730.17     2619.60     79.36 o 
   6   2   1      927.87     1051.42     76.61 o 
   7   2   1     3769.14     3591.32    148.50 o 
   8   2   1       16.57       86.57     82.13 o 
   9   2   1        3.29       29.71     61.09 o 
  10   2   1        5.10      111.72     76.95 o 
 -10   3   1      148.94      154.49     58.90 o 
  -9   3   1      198.02      124.83     72.11 o 
  -8   3   1      167.96      108.28     61.20 o 
  -7   3   1      445.81      485.99     71.14 o 
  -6   3   1     3302.65     3420.61    111.82 o 
  -5   3   1     1214.67     1223.30     79.73 o 
  -4   3   1        3.64       23.12     30.65 o 
  -3   3   1       16.79       -0.90     19.07 o 
  -2   3   1     4475.37     4340.44    116.09 o 
  -1   3   1       33.21      -57.22     57.22 o 
   0   3   1    26208.57    25431.75    741.58 o 
   1   3   1      114.89      120.25     41.49 o 
   2   3   1     6297.95     5820.96    383.31 o 
   3   3   1     2202.76     2051.62     85.24 o 
   4   3   1    22518.69    24110.12    435.32 o 
   5   3   1     1539.33     1530.31     60.35 o 
   6   3   1       14.14      -36.57     40.35 o 
   7   3   1     1819.84     1928.54     99.98 o 
   8   3   1      276.22      292.03     89.07 o 
   9   3   1      142.95       91.06    102.88 o 
  10   3   1        0.09      -41.48    106.09 o 
 -10   4   1       25.22      124.32    187.81 o 
  -9   4   1       31.24      135.77     51.43 o 
  -8   4   1       30.70      103.17     46.60 o 
  -7   4   1     2554.36     2754.91    372.77 o 
  -6   4   1      844.78      818.86    188.18 o 
  -5   4   1    12527.58    12311.63    184.49 o 
  -4   4   1       65.98      119.46     33.18 o 
  -3   4   1      181.81      164.05     36.03 o 
  -2   4   1       44.51       40.69     19.77 o 
  -1   4   1     7256.68     7094.44    183.62 o 
   0   4   1     2246.72     3121.63    100.24 o 
   1   4   1      179.18      137.66     58.87 o 
   2   4   1        6.04      -39.89     40.51 o 
   3   4   1     5869.81     6386.43    133.04 o 
   4   4   1     1800.15     1660.57     60.68 o 
   5   4   1     1735.95     1805.38     75.93 o 
   6   4   1       13.89       23.92     62.46 o 
   7   4   1     4601.86     4595.98    163.96 o 
   8   4   1      515.99      599.62     91.07 o 
   9   4   1      327.09      354.00    106.09 o 
  10   4   1      127.01      308.19    275.94 o 
 -10   5   1        0.62       94.53     96.64 o 
  -9   5   1        7.63       73.15     84.21 o 
  -8   5   1      454.88      436.01     76.26 o 
  -7   5   1      281.76      447.32    167.40 o 
  -6   5   1     4079.67     4252.83    113.08 o 
  -5   5   1      325.15      407.07     74.21 o 
  -4   5   1    12543.02    12561.85    228.24 o 
  -3   5   1       51.86       -6.21     58.69 o 
  -2   5   1      587.97      810.22     86.18 o 
  -1   5   1        0.41       46.16     41.73 o 
   0   5   1    13899.28    13956.84    311.89 o 
   1   5   1       26.20       43.40     42.54 o 
   2   5   1     1446.34     1413.24    123.94 o 
   3   5   1      119.83      134.08     44.32 o 
   4   5   1      481.58      744.77     57.77 o 
   5   5   1     1672.04     1654.76     92.34 o 
   6   5   1     1428.37     1320.97     92.17 o 
   7   5   1      860.90     1259.45    317.47 o 
   8   5   1      320.30      327.54     62.03 o 
   9   5   1      918.73     1014.68    304.79 o 
  10   5   1      118.08       54.35     62.99 o 
  -9   6   1        1.72      -63.31    118.96 o 
  -8   6   1      142.67      175.29    119.18 o 
  -7   6   1      361.95      464.95     86.16 o 
  -6   6   1       73.97      147.12     84.35 o 
  -5   6   1     1805.78     2181.20     73.06 o 
  -4   6   1      253.94      219.98     87.66 o 
  -3   6   1    12103.11    12152.53    260.27 o 
  -2   6   1      237.76      173.29     61.84 o 
  -1   6   1     2854.50     2985.84    138.64 o 
   0   6   1       66.18       71.00     53.70 o 
   1   6   1      941.49     1114.23    223.28 o 
   2   6   1      213.52      226.07     48.16 o 
   3   6   1      672.37      716.37     60.21 o 
   4   6   1       50.71       24.15     37.91 o 
   5   6   1     2504.12     2654.98     98.13 o 
   6   6   1       48.89       43.88     51.05 o 
   7   6   1      756.67      630.74     74.72 o 
   8   6   1     1234.59     1452.17    208.29 o 
   9   6   1      387.93      301.20     70.17 o 
  10   6   1      589.57      739.11    129.18 o 
  -9   7   1        0.07      -19.72     81.93 o 
  -8   7   1      430.30      278.31     77.82 o 
  -7   7   1        3.98      -46.91     75.63 o 
  -6   7   1      213.13      195.78     46.96 o 
  -5   7   1        5.50      -12.13     35.06 o 
  -4   7   1     3075.87     2874.46     91.88 o 
  -3   7   1      201.12      222.49     67.55 o 
  -2   7   1    16123.70    15612.73    320.77 o 
  -1   7   1       69.89       88.55    106.09 o 
   0   7   1      894.65      650.87     71.64 o 
   1   7   1      327.28      336.91     53.33 o 
   2   7   1        7.85       -1.44     98.83 o 
   3   7   1        8.18      106.62     47.36 o 
   4   7   1     2182.13     2451.37     98.73 o 
   5   7   1      183.90      192.67     50.95 o 
   6   7   1        5.79       31.78     56.72 o 
   7   7   1      324.42      375.63     71.83 o 
   8   7   1      108.26       41.94     77.89 o 
   9   7   1      859.56      855.86    122.63 o 
  -9   8   1        3.22      216.70    129.78 o 
  -8   8   1        0.77        5.06     63.25 o 
  -7   8   1       64.92      -56.87    113.73 o 
  -6   8   1        4.23       45.43     74.95 o 
  -5   8   1      906.55     1016.68     64.84 o 
  -4   8   1        0.23      -38.57     38.57 o 
  -3   8   1     2654.38     2817.85     74.57 o 
  -2   8   1      392.85      487.39     61.61 o 
  -1   8   1    26698.57    26161.21    765.53 o 
   0   8   1      718.23      759.43     80.88 o 
   1   8   1        7.31      -60.54     60.54 o 
   2   8   1      188.16      254.49     67.87 o 
   3   8   1      418.73      475.69    113.09 o 
   4   8   1      603.51     1015.03    243.77 o 
   5   8   1       14.17       39.95     48.92 o 
   6   8   1        0.14       18.94     48.51 o 
   7   8   1       52.55      -16.62     75.11 o 
   8   8   1      314.96      310.31     77.77 o 
   9   8   1       62.78      436.00    107.16 o 
  -9   9   1        2.31       97.37     81.96 o 
  -8   9   1        1.57      -44.81     70.61 o 
  -7   9   1        8.05      -42.41     81.37 o 
  -6   9   1       24.03       18.39     39.86 o 
  -5   9   1        9.38        7.37     58.31 o 
  -4   9   1       71.33      212.46    125.67 o 
  -3   9   1        0.37       20.30     54.93 o 
  -2   9   1     5382.89     6195.68    246.72 o 
  -1   9   1      745.90      749.55     70.77 o 
   0   9   1     4390.39     4072.40    130.64 o 
   1   9   1     1313.02     1166.89     80.19 o 
   2   9   1     4643.11     4869.62    175.60 o 
   3   9   1     1007.47     1126.24     83.78 o 
   4   9   1      380.32      274.66     65.37 o 
   5   9   1      159.91      190.33     68.00 o 
   6   9   1      425.56      466.19     80.37 o 
   7   9   1       61.24       94.07     68.41 o 
   8   9   1       24.81       10.67     63.65 o 
   9   9   1       76.09       49.18    181.80 o 
  -8  10   1        0.01      387.80    365.20 o 
  -7  10   1        6.54       86.31     97.35 o 
  -6  10   1       12.67      -23.17     85.79 o 
  -5  10   1      407.31      482.59    110.90 o 
  -4  10   1        2.27        5.80    101.46 o 
  -3  10   1      654.88      443.32     93.58 o 
  -2  10   1       53.72      105.94     69.80 o 
  -1  10   1     4359.09     4237.29    175.12 o 
   0  10   1     2611.63     2652.25    116.47 o 
   1  10   1     3397.84     3314.20    230.92 o 
   2  10   1     3155.29     3206.07    129.64 o 
   3  10   1     1270.03     1160.66    146.29 o 
   4  10   1      579.90      570.44    234.41 o 
   5  10   1      146.86      114.61     57.57 o 
   6  10   1       32.31      -75.24     75.24 o 
   7  10   1      398.67      441.63     79.87 o 
   8  10   1       56.68       80.93    162.98 o 
   9  10   1       20.49      263.78     89.44 o 
  -8  11   1        0.96     -131.71    131.71 o 
  -7  11   1        1.30      120.71     96.60 o 
  -6  11   1      300.22       10.23    108.01 o 
  -5  11   1        0.40       36.47     31.86 o 
  -4  11   1       10.44       39.44     63.32 o 
  -3  11   1       15.03      -27.18    112.43 o 
  -2  11   1      210.87      132.00     84.81 o 
  -1  11   1     1132.02     1120.19     97.72 o 
   0  11   1     2253.51     2950.13    238.76 o 
   1  11   1     3095.49     3065.05    141.15 o 
   2  11   1     6557.72     6259.39    238.02 o 
   3  11   1     5807.48     5124.94    293.37 o 
   4  11   1      825.49      765.92     87.60 o 
   5  11   1       98.62      160.11     61.00 o 
   6  11   1        1.65       90.94     73.07 o 
   7  11   1       32.17      192.89     69.64 o 
   8  11   1       10.02      -84.64     84.64 o 
  -8  12   1        1.52      538.15    471.67 o 
  -7  12   1       84.41       59.62     81.57 o 
  -6  12   1        6.78     -121.63    121.63 o 
  -5  12   1      294.16      370.29     36.33 o 
  -4  12   1        9.93       30.71     36.99 o 
  -3  12   1        4.69      -26.41     98.96 o 
  -2  12   1      161.15      113.49     74.47 o 
  -1  12   1       37.38      104.53     72.11 o 
   0  12   1      536.00      683.57    184.75 o 
   1  12   1      240.82      176.96     92.24 o 
   2  12   1     4870.93     4776.71    183.92 o 
   3  12   1     1633.70     1700.43    143.92 o 
   4  12   1       45.75       41.06     56.46 o 
   5  12   1       87.93       88.90    106.10 o 
   6  12   1      459.47      567.06     90.78 o 
   7  12   1       35.80      -61.59     94.35 o 
   8  12   1       11.74      384.74    160.03 o 
  -7  13   1        4.24     -167.51    170.43 o 
  -6  13   1      324.57      344.59    143.33 o 
  -5  13   1      102.79       87.14    152.96 o 
  -4  13   1      106.60       47.58     46.62 o 
  -3  13   1       22.57      -51.08    124.75 o 
  -2  13   1      263.79      360.23    106.65 o 
  -1  13   1       11.07       79.28     91.72 o 
   0  13   1      149.21      225.73    105.32 o 
   1  13   1     1058.83     1063.88    111.39 o 
   2  13   1       33.23       64.43     72.30 o 
   3  13   1      618.87      596.22     93.90 o 
   4  13   1      133.40      102.50     62.85 o 
   5  13   1      182.48      175.64     77.68 o 
   6  13   1       11.17      -93.53    138.64 o 
   7  13   1      600.01      596.32     92.08 o 
  -7  14   1      524.21      545.62    116.96 o 
  -6  14   1       29.83      166.71    136.65 o 
  -5  14   1       69.54      105.19    127.92 o 
  -4  14   1       84.49       66.96     70.64 o 
  -3  14   1       84.25       73.33    158.29 o 
  -2  14   1        1.70        4.14     73.47 o 
  -1  14   1      910.54      813.61    107.93 o 
   0  14   1       23.20       43.18     92.22 o 
   1  14   1       84.30      -13.77    123.55 o 
   2  14   1      168.44      176.26    159.77 o 
   3  14   1       54.41       86.19     62.95 o 
   4  14   1      541.66      440.68     89.68 o 
   5  14   1      223.03      192.62     74.03 o 
   6  14   1     1197.71     1467.26    152.81 o 
   7  14   1        3.45      -57.88    124.37 o 
  -6  15   1      153.47      178.01    152.07 o 
  -5  15   1       11.99      234.13    148.60 o 
  -4  15   1      522.13      562.28    161.57 o 
  -3  15   1      257.83       80.26    152.47 o 
  -2  15   1      126.85      292.53    119.92 o 
  -1  15   1      203.29      249.02    130.55 o 
   0  15   1      938.67     1071.51    145.02 o 
   1  15   1       48.94       44.19     79.04 o 
   2  15   1      108.58      189.13     90.04 o 
   3  15   1       37.74      147.13    102.76 o 
   4  15   1        6.86      -19.36     73.20 o 
   5  15   1      350.50      381.41     96.33 o 
   6  15   1        2.15      155.17    106.86 o 
  -5  16   1      241.01      202.54    155.92 o 
  -4  16   1      158.19      132.42    142.69 o 
  -3  16   1       36.26       -6.67    106.76 o 
  -2  16   1      175.92      261.77    137.75 o 
  -1  16   1        0.56       34.34     87.32 o 
   0  16   1       79.56      242.47    276.58 o 
   1  16   1      134.39       44.87     86.82 o 
   2  16   1      231.50      202.81     87.45 o 
   3  16   1       20.25      -38.50     74.42 o 
   4  16   1      104.84       63.44    122.73 o 
   5  16   1       13.78       91.00     97.76 o 
   6  16   1      441.62      671.78    242.50 o 
  -5  17   1       46.21      147.31    159.00 o 
  -4  17   1      377.86      651.16    195.35 o 
  -3  17   1      274.75      245.20    139.70 o 
  -2  17   1       45.70       21.40     49.65 o 
  -1  17   1        8.78       41.30    147.31 o 
   0  17   1      162.60      -32.16     59.63 o 
   1  17   1       44.79      155.77     76.27 o 
   2  17   1      207.99       54.85     75.76 o 
   3  17   1       36.22      159.16    109.98 o 
   4  17   1        4.77      -31.24     74.69 o 
   5  17   1      134.44       57.89    108.91 o 
  -4  18   1       88.87       42.13    153.09 o 
  -3  18   1      156.94       -5.30    137.81 o 
  -2  18   1       38.57      217.16    141.54 o 
  -1  18   1      198.89       72.20     63.26 o 
   0  18   1      323.52      225.11     68.39 o 
   1  18   1        6.02       57.60     68.17 o 
   2  18   1      240.63       85.81    100.53 o 
   3  18   1      418.32      307.52    102.27 o 
   4  18   1       37.41      -31.91     91.51 o 
  -2  19   1      155.95      249.24    129.86 o 
  -1  19   1      136.13      111.69     88.49 o 
   0  19   1       54.67      233.26    203.53 o 
   1  19   1      244.85      124.01    107.70 o 
   2  19   1       27.86      -56.37     98.54 o 
  -2 -18   2       35.30       24.60     82.93 o 
  -1 -18   2      127.35      194.05    216.44 o 
   0 -18   2        1.88      -16.36     77.31 o 
   1 -18   2       27.51      -25.63    204.98 o 
   2 -18   2        1.57       22.77    130.36 o 
  -4 -17   2     1133.30      688.39    133.75 o 
  -3 -17   2      185.05       41.56     82.83 o 
  -2 -17   2      599.90      619.84     96.84 o 
  -1 -17   2        5.49       -1.99     76.82 o 
   0 -17   2      190.60      211.75    191.52 o 
   1 -17   2       11.57       44.48    127.61 o 
   2 -17   2        9.36      304.87    259.56 o 
   3 -17   2        9.53      144.48    114.44 o 
   4 -17   2       65.01      -23.63    251.86 o 
  -5 -16   2      476.87      341.81    100.58 o 
  -4 -16   2      134.05      114.29     85.95 o 
  -3 -16   2     1079.70     1041.06    117.00 o 
  -2 -16   2       95.04      160.32     72.37 o 
  -1 -16   2      290.54      734.29    303.40 o 
   0 -16   2      121.62       75.66     56.04 o 
   1 -16   2       13.21       55.59     77.53 o 
   2 -16   2       22.96       31.00     39.50 o 
   3 -16   2       40.56      259.77    136.86 o 
   4 -16   2       17.18     -118.29    150.27 o 
   5 -16   2        0.59      159.26    277.67 o 
  -6 -15   2      223.84      139.46    162.62 o 
  -5 -15   2        6.66      203.13    234.71 o 
  -4 -15   2      527.95      461.45    191.16 o 
  -3 -15   2      150.82      121.94     65.93 o 
  -2 -15   2     2389.68     2588.11    473.31 o 
  -1 -15   2      983.50      951.78    149.08 o 
   0 -15   2      340.35      350.45     82.30 o 
   1 -15   2      191.46      181.45     94.72 o 
   2 -15   2        0.86      168.24    185.99 o 
   3 -15   2       99.70      316.40    109.20 o 
   4 -15   2        2.35      -80.66    232.72 o 
   5 -15   2       71.99      -98.77    143.33 o 
   6 -15   2       20.08       57.15    255.20 o 
  -6 -14   2        5.76       32.62     69.93 o 
  -5 -14   2        0.41      104.94     96.63 o 
  -4 -14   2       71.20      104.53     64.43 o 
  -3 -14   2      164.48      143.68     73.90 o 
  -2 -14   2     1116.70     1202.77    119.63 o 
  -1 -14   2     1948.22     2238.93    106.64 o 
   0 -14   2      309.65      313.15     59.57 o 
   1 -14   2       46.35       84.39     83.34 o 
   2 -14   2      198.55      181.89     82.74 o 
   3 -14   2      248.03      176.03     48.33 o 
   4 -14   2        0.09      -37.12    125.87 o 
   5 -14   2        2.31       88.49    136.65 o 
   6 -14   2      120.78       23.50    134.47 o 
  -7 -13   2       22.42       85.37     86.50 o 
  -6 -13   2       69.24      206.21     83.63 o 
  -5 -13   2        0.85     -124.52    124.52 o 
  -4 -13   2       36.40       86.22     67.49 o 
  -3 -13   2       13.35      -10.52    129.26 o 
  -2 -13   2     1057.89      848.96     74.69 o 
  -1 -13   2     1271.35     1376.50     94.44 o 
   0 -13   2      412.32      372.63     77.30 o 
   1 -13   2      964.02     1086.24     91.46 o 
   2 -13   2      645.71      551.00     83.07 o 
   3 -13   2       12.91       20.14     75.02 o 
   4 -13   2       63.97      114.31    125.09 o 
   5 -13   2        1.65     -136.65    136.65 o 
   6 -13   2        8.92      -56.90    134.34 o 
   7 -13   2        1.10      -64.66     95.39 o 
  -7 -12   2      185.29      140.30     80.27 o 
  -6 -12   2       13.51        6.18     78.59 o 
  -5 -12   2      618.08      655.86     77.69 o 
  -4 -12   2      351.61      356.30     73.95 o 
  -3 -12   2       60.89      144.47     55.95 o 
  -2 -12   2      235.90      323.95     58.60 o 
  -1 -12   2      526.73      495.36     84.12 o 
   0 -12   2      539.50      567.31     74.44 o 
   1 -12   2      389.93      447.48     80.15 o 
   2 -12   2       19.94        7.10     42.89 o 
   3 -12   2      138.50      181.43     52.38 o 
   4 -12   2      442.30      331.74    133.83 o 
   5 -12   2       60.64      -18.37    113.66 o 
   6 -12   2      167.78      405.21    265.34 o 
   7 -12   2        2.34        0.73    139.81 o 
  -8 -11   2      325.53      366.32    137.26 o 
  -7 -11   2       62.93       47.03    115.77 o 
  -6 -11   2      106.83      -58.77     58.77 o 
  -5 -11   2     1444.03     1312.64    101.11 o 
  -4 -11   2      126.86      149.20     72.85 o 
  -3 -11   2      491.37      519.62     65.16 o 
  -2 -11   2      581.38      652.33    135.56 o 
  -1 -11   2      361.83      345.24     76.76 o 
   0 -11   2      156.84      176.77     46.54 o 
   1 -11   2      215.64      252.09     42.38 o 
   2 -11   2     1746.71     1637.78     85.76 o 
   3 -11   2      964.05      943.87    261.43 o 
   4 -11   2      151.81      260.21    122.65 o 
   5 -11   2     1050.15      908.67    264.96 o 
   6 -11   2        9.10      110.20    122.78 o 
   7 -11   2        0.05       88.17    107.50 o 
   8 -11   2        0.03       43.71    107.15 o 
  -8 -10   2        1.29       14.89    119.27 o 
  -7 -10   2      243.01      255.50     73.20 o 
  -6 -10   2        0.41       42.57     61.64 o 
  -5 -10   2        1.40        9.59     57.11 o 
  -4 -10   2        1.65      -55.77     82.92 o 
  -3 -10   2      657.97      863.98     77.64 o 
  -2 -10   2     3826.24     3749.13    233.67 o 
  -1 -10   2        0.01       48.60     62.13 o 
   0 -10   2       73.04      101.75     38.80 o 
   1 -10   2      856.96      832.10     46.88 o 
   2 -10   2     1778.67     1848.69    112.64 o 
   3 -10   2      318.82      313.71     30.29 o 
   4 -10   2      571.00      622.78    222.19 o 
   5 -10   2       80.82     -112.38    112.38 o 
   6 -10   2     2483.66     2841.18    180.97 o 
   7 -10   2       37.20      -15.71     75.62 o 
   8 -10   2       69.42      123.53     91.54 o 
  -9  -9   2        6.45       98.01     96.71 o 
  -8  -9   2      690.85      844.48    129.42 o 
  -7  -9   2        3.05       24.91     72.90 o 
  -6  -9   2     1205.99     1185.15    171.85 o 
  -5  -9   2     1489.72     1710.47     83.41 o 
  -4  -9   2     1345.22     1384.71    134.54 o 
  -3  -9   2      183.73      198.87     51.54 o 
  -2  -9   2       51.73      109.79     77.31 o 
  -1  -9   2      890.32     1141.26     58.82 o 
   0  -9   2        0.05      -12.73     69.05 o 
   1  -9   2       99.85       46.33     39.45 o 
   2  -9   2      681.39      760.03     90.34 o 
   3  -9   2     2857.25     1824.27   1317.15 o 
   4  -9   2      198.73      135.75    173.64 o 
   5  -9   2     1296.70     1244.65    152.58 o 
   6  -9   2       13.80      102.76    144.62 o 
   7  -9   2      943.90     1171.04    188.16 o 
   8  -9   2        0.66      -53.27    102.59 o 
   9  -9   2        8.25      189.35    264.89 o 
  -9  -8   2      194.69      509.00    223.50 o 
  -8  -8   2       61.27      180.98     71.71 o 
  -7  -8   2     1696.18     1902.83    103.59 o 
  -6  -8   2     1886.09     2050.06    136.77 o 
  -5  -8   2      571.73      726.79     75.63 o 
  -4  -8   2     2431.92     2332.05    112.00 o 
  -3  -8   2      927.77     1012.26     70.16 o 
  -2  -8   2      660.59      706.68     59.71 o 
  -1  -8   2      248.40      275.77    129.87 o 
   0  -8   2      260.45      158.33    115.13 o 
   1  -8   2     1392.71     1272.41    200.36 o 
   2  -8   2    11034.87    11765.69    283.53 o 
   3  -8   2      309.95      301.95     96.84 o 
   4  -8   2      820.30      969.68    129.85 o 
   5  -8   2        9.87     -102.75    102.75 o 
   6  -8   2     1876.64     2437.36    163.07 o 
   7  -8   2        5.64       48.28     90.42 o 
   8  -8   2      646.21      622.84    354.99 o 
   9  -8   2        3.73     -107.89    107.89 o 
  -9  -7   2       13.62      -18.64     79.83 o 
  -8  -7   2      144.27      153.87     75.65 o 
  -7  -7   2      601.33      648.53    110.24 o 
  -6  -7   2     3515.05     3535.88    221.95 o 
  -5  -7   2     1953.18     1943.85     97.99 o 
  -4  -7   2     5679.78     5586.50    127.51 o 
  -3  -7   2     3145.49     3072.94     95.14 o 
  -2  -7   2     2522.17     2204.91     88.01 o 
  -1  -7   2      146.01      262.66     41.92 o 
   0  -7   2      208.50      123.36     89.20 o 
   1  -7   2    19771.43    20338.68    472.95 o 
   2  -7   2      105.45       44.17     71.90 o 
   3  -7   2      113.68      258.02     85.67 o 
   4  -7   2        0.52       -4.75     78.47 o 
   5  -7   2      133.82      137.30    172.36 o 
   6  -7   2        4.32       12.48     60.03 o 
   7  -7   2      573.73      546.69     90.01 o 
   8  -7   2       62.32       16.31    100.18 o 
   9  -7   2       42.45     -118.77    118.77 o 
  -9  -6   2      171.89      112.40     66.13 o 
  -8  -6   2      217.67      252.44     71.94 o 
  -7  -6   2       33.66       63.14     74.52 o 
  -6  -6   2     3378.28     3329.80    101.86 o 
  -5  -6   2     2497.12     2498.33    105.46 o 
  -4  -6   2     4796.58     4585.07    103.85 o 
  -3  -6   2     5762.66     5844.61    143.55 o 
  -2  -6   2     4657.58     4588.52    173.23 o 
  -1  -6   2     1406.69     1482.55     68.97 o 
   0  -6   2     2937.15     2872.82    148.94 o 
   1  -6   2      263.52       99.48    110.39 o 
   2  -6   2      259.77      120.91    149.68 o 
   3  -6   2        4.98        0.51     65.76 o 
   4  -6   2      239.83      104.29     83.48 o 
   5  -6   2        1.33      -23.50     62.98 o 
   6  -6   2       26.12      123.82    110.39 o 
   7  -6   2       31.48       -9.12     61.99 o 
   8  -6   2      346.61      506.97    134.41 o 
   9  -6   2       16.92      -36.63     78.06 o 
  -9  -5   2        3.34       91.65     67.55 o 
  -8  -5   2        6.89       19.71     78.49 o 
  -7  -5   2      941.92      901.41     72.97 o 
  -6  -5   2      342.58      222.81     80.43 o 
  -5  -5   2     1246.30     1056.59     57.17 o 
  -4  -5   2     4007.49     4037.11    176.07 o 
  -3  -5   2     4614.40     4297.09    159.85 o 
  -2  -5   2     1741.60     1577.90     62.02 o 
  -1  -5   2     1947.56     1762.95     71.97 o 
   0  -5   2       16.95       25.50     28.90 o 
   1  -5   2      703.77      410.10    173.85 o 
   2  -5   2        1.35      -14.08     42.86 o 
   3  -5   2     5764.59     5797.12    216.67 o 
   4  -5   2        0.40      -36.22     72.44 o 
   5  -5   2       48.10       53.95     66.46 o 
   6  -5   2        2.04        3.68     27.81 o 
   7  -5   2      111.96      174.64     36.42 o 
   8  -5   2        3.74      -57.64     57.64 o 
   9  -5   2      569.46      687.27    412.53 o 
  10  -5   2      180.07      212.09    139.86 o 
 -10  -4   2      198.36      345.15    128.16 o 
  -9  -4   2      184.92      200.87     96.22 o 
  -8  -4   2      320.63      223.74     75.01 o 
  -7  -4   2      445.47      452.81     61.86 o 
  -6  -4   2     2904.23     2931.80    137.96 o 
  -5  -4   2      275.12      301.17     41.30 o 
  -4  -4   2     4084.41     3946.30    119.44 o 
  -3  -4   2     6125.75     5992.88    102.66 o 
  -2  -4   2     3128.09     3039.02     76.58 o 
  -1  -4   2      111.55      -26.36     41.81 o 
   0  -4   2     2294.61     2354.25     76.45 o 
   1  -4   2      451.07      408.40     41.05 o 
   2  -4   2     2075.16     2063.93    123.81 o 
   3  -4   2       11.63      -22.48    110.45 o 
   4  -4   2      472.85      565.23     64.06 o 
   5  -4   2        6.14       41.55     50.80 o 
   6  -4   2      498.22      529.81     42.09 o 
   7  -4   2       47.59       22.85    105.70 o 
   8  -4   2        2.22       29.32     61.35 o 
   9  -4   2       42.56       77.06     49.72 o 
  10  -4   2      393.49      845.80    528.70 o 
 -10  -3   2        1.98      169.02    102.36 o 
  -9  -3   2        0.40      -12.39     56.23 o 
  -8  -3   2        0.96       28.80     62.24 o 
  -7  -3   2       38.87      -38.27     70.32 o 
  -6  -3   2      431.59      501.47     47.66 o 
  -5  -3   2     1254.94     1459.74     91.10 o 
  -4  -3   2       67.53       74.06     37.67 o 
  -3  -3   2     3134.29     3135.39     90.26 o 
  -2  -3   2      210.82      192.35     30.30 o 
  -1  -3   2     8192.20     7017.89    121.30 o 
   0  -3   2      215.45      199.97     44.71 o 
   1  -3   2   271347.22   287543.41  10101.09 o 
   2  -3   2       37.89       46.36    115.46 o 
   3  -3   2      917.93      738.69     95.23 o 
   4  -3   2        0.22      -17.51    100.69 o 
   5  -3   2     2873.20     3002.93     91.54 o 
   6  -3   2      105.56       71.94     70.12 o 
   7  -3   2      544.19      472.86     71.28 o 
   8  -3   2       71.87      143.58     49.59 o 
   9  -3   2      364.67      283.85    138.97 o 
  10  -3   2       71.87      -22.13     64.24 o 
 -10  -2   2       10.68      -24.02    111.22 o 
  -9  -2   2      103.42      -35.50     53.13 o 
  -8  -2   2       34.51       45.13     53.72 o 
  -7  -2   2      146.31      110.24     47.05 o 
  -6  -2   2      137.09       23.34     48.61 o 
  -5  -2   2      706.92      787.41     58.91 o 
  -4  -2   2     3468.00     3689.61     87.12 o 
  -3  -2   2     1487.10     1519.84     50.46 o 
  -2  -2   2     2844.10     2550.12     70.92 o 
  -1  -2   2      982.14      948.57     51.49 o 
   0  -2   2     2196.23     2030.44     36.52 o 
   1  -2   2      523.15      480.34     76.29 o 
   2  -2   2     3042.09     3516.65     68.20 o 
   3  -2   2       38.57       20.30     25.88 o 
   4  -2   2     2363.51     2088.26    200.42 o 
   5  -2   2        6.14       35.43     30.19 o 
   6  -2   2      310.90      330.74     61.24 o 
   7  -2   2        2.26       35.43     42.51 o 
   8  -2   2     1851.22     1981.34     91.82 o 
   9  -2   2       27.07      -25.56    108.27 o 
  10  -2   2        7.01       33.39    124.71 o 
 -10  -1   2      353.84      125.22    196.12 o 
  -9  -1   2      240.75      328.83    108.14 o 
  -8  -1   2       73.14       79.16     50.50 o 
  -7  -1   2      797.93      726.99     79.69 o 
  -6  -1   2       22.55       -6.42     62.57 o 
  -5  -1   2       40.59      152.88     50.08 o 
  -4  -1   2      909.83      928.43     66.47 o 
  -3  -1   2    25122.01    26588.01    505.82 o 
  -2  -1   2      291.51      285.51     34.37 o 
  -1  -1   2    16760.91    16909.11    198.84 o 
   2  -1   2       94.51       41.63     74.23 o 
   3  -1   2     1465.32     1399.93     61.21 o 
   4  -1   2      268.50      222.58     45.69 o 
   5  -1   2     1216.77     1183.46    103.07 o 
   6  -1   2      157.13      142.98     58.36 o 
   7  -1   2       73.73       64.21     45.97 o 
   8  -1   2      195.32      219.62     72.05 o 
   9  -1   2      190.80      215.00     81.17 o 
  10  -1   2       16.76     -115.46    141.79 o 
 -10   0   2      409.50       99.66    108.91 o 
  -9   0   2      455.24      325.26    127.09 o 
  -8   0   2      531.30      501.59     81.23 o 
  -7   0   2        1.93       72.94     61.79 o 
  -6   0   2       86.25       66.44     58.98 o 
  -5   0   2       36.88       57.14     48.23 o 
  -4   0   2     6363.91     6415.11    105.85 o 
  -3   0   2     3963.65     3851.86     60.63 o 
  -2   0   2    18610.76    18002.31    216.54 o 
  -1   0   2      116.74       83.98     35.23 o 
   1   0   2       18.56      -17.84     21.95 o 
   2   0   2       23.61       49.15     38.73 o 
   3   0   2       65.17       43.39     28.12 o 
   4   0   2     8794.68     8209.90    182.49 o 
   5   0   2     1963.11     1986.26    139.02 o 
   6   0   2     3777.93     3782.66    106.54 o 
   7   0   2      219.58      311.78     76.72 o 
   8   0   2       44.41      125.35     72.69 o 
   9   0   2       54.91      187.26     85.02 o 
  10   0   2        9.85       -3.07     63.45 o 
 -10   1   2      191.49      227.52     93.28 o 
  -9   1   2      207.14      189.33     65.91 o 
  -8   1   2      550.17      534.93     83.07 o 
  -7   1   2       88.85      -29.45     59.40 o 
  -6   1   2      545.47      650.68    184.62 o 
  -5   1   2      158.24      173.63     32.96 o 
  -4   1   2       66.83       31.94     21.53 o 
  -3   1   2     4627.02     4677.87     67.66 o 
  -2   1   2       28.53       41.58     24.69 o 
  -1   1   2      885.70      853.81     20.44 o 
   1   1   2     1421.28      -23.50     23.50 o 
   2   1   2       81.22       95.35     47.58 o 
   3   1   2     6333.95     6133.06    130.01 o 
   4   1   2     2493.47     2765.60    211.07 o 
   5   1   2    11145.82    10948.88    304.63 o 
   6   1   2      561.75      660.94     69.72 o 
   7   1   2     7555.89     7746.22    241.29 o 
   8   1   2      317.05      304.26     96.58 o 
   9   1   2       25.76       97.54     84.05 o 
  10   1   2       49.05      -45.72     91.70 o 
 -10   2   2       30.04       73.01     67.30 o 
  -9   2   2       19.83       95.97    111.29 o 
  -8   2   2      610.23      790.38    166.90 o 
  -7   2   2      239.94      310.38     54.13 o 
  -6   2   2     2952.66     3104.00    113.45 o 
  -5   2   2      113.97       74.93     32.73 o 
  -4   2   2     3875.01     3870.87    106.19 o 
  -3   2   2       46.50       64.05     26.16 o 
  -2   2   2     6213.16     5640.77    155.28 o 
  -1   2   2        2.71       26.91     23.98 o 
   1   2   2      297.39      315.12     42.78 o 
   2   2   2    13646.18    14024.83    588.42 o 
   3   2   2     1399.67     1350.48     62.41 o 
   4   2   2    12725.76    12378.25    222.18 o 
   5   2   2      332.55      357.34     51.65 o 
   6   2   2      987.01     1188.20    199.84 o 
   7   2   2     1087.64     1306.32    204.21 o 
   8   2   2      671.94      856.65    117.65 o 
   9   2   2      220.98      144.75     57.23 o 
  10   2   2       53.36      -57.28     99.02 o 
 -10   3   2        6.22       84.72     55.03 o 
  -9   3   2        5.01       72.10     55.23 o 
  -8   3   2       33.42       64.67    100.82 o 
  -7   3   2      862.34      918.67     81.17 o 
  -6   3   2      757.75      854.45    169.01 o 
  -5   3   2     6068.90     6254.75    127.63 o 
  -4   3   2     1519.89     1468.10     47.16 o 
  -3   3   2     1269.71     1166.22     31.42 o 
  -2   3   2        2.74      -36.00     37.09 o 
  -1   3   2    24975.98    25564.68    487.00 o 
   0   3   2       12.10       38.04     30.03 o 
   1   3   2     1519.68     1735.44    243.13 o 
   2   3   2      116.52      145.35     44.91 o 
   3   3   2     5806.19     6121.88    156.41 o 
   4   3   2     1251.40     1173.58     62.23 o 
   5   3   2     1831.23     1878.88     74.94 o 
   6   3   2      512.96      445.67     80.33 o 
   7   3   2      381.19      421.85     87.32 o 
   8   3   2      978.56      540.58    195.60 o 
   9   3   2      556.04      522.43    110.10 o 
  10   3   2      124.79      -18.75    100.69 o 
 -10   4   2        8.51       33.17     58.63 o 
  -9   4   2       22.32      116.47     84.24 o 
  -8   4   2        6.39      -42.02     42.02 o 
  -7   4   2       58.58       81.24     38.92 o 
  -6   4   2     7853.96     8075.88    125.31 o 
  -5   4   2      564.82      674.61     77.60 o 
  -4   4   2    27629.47    26814.60    407.51 o 
  -3   4   2        2.55       -1.81     28.18 o 
  -2   4   2     6954.90     6454.83    164.29 o 
  -1   4   2      109.96     1045.86    353.64 o 
   0   4   2    25452.43    23284.06   1371.16 o 
   1   4   2       10.64      -28.30     97.67 o 
   2   4   2     4793.75     4410.13    176.85 o 
   3   4   2      481.18      587.02     82.01 o 
   4   4   2       48.63      -14.65     66.83 o 
   5   4   2       66.76       53.57     42.35 o 
   6   4   2       15.74       -8.19     48.14 o 
   7   4   2      479.32      538.76     81.07 o 
   8   4   2      396.11      260.34    106.99 o 
   9   4   2      979.97      958.99    372.97 o 
  10   4   2       48.95       81.68    112.25 o 
 -10   5   2        0.57      -28.53    117.54 o 
  -9   5   2       10.64       44.21     78.64 o 
  -8   5   2        2.68      -46.42     46.42 o 
  -7   5   2      398.33      604.61     50.04 o 
  -6   5   2      415.90      498.92     53.76 o 
  -5   5   2     1300.88     1475.19     51.34 o 
  -4   5   2      338.99      350.01     36.47 o 
  -3   5   2    11881.29    11937.19    253.72 o 
  -2   5   2        8.36       15.39     34.76 o 
  -1   5   2     1353.16     1213.20     82.13 o 
   0   5   2      691.91      793.37     76.47 o 
   1   5   2      455.48      508.95     63.13 o 
   2   5   2        1.12       64.75     53.34 o 
   3   5   2     8611.00     8741.59    181.22 o 
   4   5   2      496.72      550.45     55.76 o 
   5   5   2       34.47       44.26     46.58 o 
   6   5   2        3.51      138.29     56.99 o 
   7   5   2      288.45      212.23     63.76 o 
   8   5   2     1213.35     1326.33    141.95 o 
   9   5   2      343.58      269.23     76.60 o 
  10   5   2      547.61      803.86    149.05 o 
  -9   6   2        4.17      -50.91     65.67 o 
  -8   6   2        3.89      -75.87     75.87 o 
  -7   6   2       13.04      -16.56     87.13 o 
  -6   6   2      141.68       79.94     70.13 o 
  -5   6   2       56.40       10.51     45.14 o 
  -4   6   2     2451.23     2300.95     71.22 o 
  -3   6   2       24.29       23.34     34.71 o 
  -2   6   2     5049.21     4356.18    148.41 o 
  -1   6   2      406.23      425.34     50.61 o 
   0   6   2       11.38       55.70     42.92 o 
   1   6   2       45.15       41.59     42.87 o 
   2   6   2      210.69      189.83     48.32 o 
   3   6   2      123.71      136.53     48.00 o 
   4   6   2      574.52      488.78     58.94 o 
   5   6   2      253.10      224.31     57.05 o 
   6   6   2     1685.10     1622.91    137.11 o 
   7   6   2        3.43      -52.08     58.59 o 
   8   6   2      703.06      605.84     81.09 o 
   9   6   2      665.89      769.82    116.87 o 
  10   6   2      104.66      301.75    162.47 o 
  -9   7   2       24.06      224.19    176.53 o 
  -8   7   2       13.37       35.45     72.88 o 
  -7   7   2        0.63      -20.41     92.43 o 
  -6   7   2        1.79      -41.46     41.46 o 
  -5   7   2     1657.75     1769.44    193.49 o 
  -4   7   2       40.25      -22.81     55.03 o 
  -3   7   2     6461.12     6451.77    114.15 o 
  -2   7   2      980.66      827.05     75.38 o 
  -1   7   2    13138.54    12848.17    261.41 o 
   0   7   2      427.62      446.71     67.78 o 
   1   7   2      204.05      239.26     51.97 o 
   2   7   2       11.58       85.55     47.90 o 
   3   7   2      512.18      549.36    104.78 o 
   4   7   2       43.88      129.91     91.48 o 
   5   7   2      532.57      651.49     72.51 o 
   6   7   2      116.29      133.54     59.99 o 
   7   7   2      587.19      493.04     74.82 o 
   8   7   2       72.27       55.97     96.97 o 
   9   7   2       64.30      148.63    175.76 o 
  -9   8   2        5.07     -136.08    136.08 o 
  -8   8   2      115.97       -9.09     76.28 o 
  -7   8   2        0.56       14.85     57.63 o 
  -6   8   2       59.73       43.91     35.89 o 
  -5   8   2        4.10       54.17     45.97 o 
  -4   8   2      154.88      131.08     44.12 o 
  -3   8   2      123.38       81.47     34.82 o 
  -2   8   2     4201.18     4135.52    141.73 o 
  -1   8   2     1553.62     1557.50     79.90 o 
   0   8   2     9752.59     9133.95    199.05 o 
   1   8   2      100.80      109.87     59.36 o 
   2   8   2     4542.80     4598.63    271.57 o 
   3   8   2     1099.38     1303.26    128.82 o 
   4   8   2     2893.40     3232.16    147.12 o 
   5   8   2       28.92       14.34     55.40 o 
   6   8   2        1.38       60.10     57.35 o 
   7   8   2       12.05       74.16     76.46 o 
   8   8   2        1.39      -24.94     72.48 o 
   9   8   2       84.32      136.28    122.54 o 
  -9   9   2        9.68      187.76    113.73 o 
  -8   9   2        0.99       26.62     66.45 o 
  -7   9   2       43.96       90.18     81.34 o 
  -6   9   2        0.97      -21.28     56.14 o 
  -5   9   2      143.63      178.47     33.96 o 
  -4   9   2       13.51      -25.30     81.68 o 
  -3   9   2      394.91      542.46    119.96 o 
  -2   9   2      145.09      219.64     77.57 o 
  -1   9   2     4437.02     4320.52    209.04 o 
   0   9   2      207.68      170.30     92.86 o 
   1   9   2     3375.29     3264.91    187.21 o 
   2   9   2     1383.82     1481.31    191.82 o 
   3   9   2     5448.60     5751.92    264.31 o 
   4   9   2     2857.21     2744.66    161.83 o 
   5   9   2      403.59      408.51     82.38 o 
   6   9   2      459.31      302.96     83.55 o 
   7   9   2       70.60       73.47     59.21 o 
   8   9   2       17.86      -20.74     60.01 o 
   9   9   2       64.65       29.59     76.26 o 
  -8  10   2       41.37      -71.24    168.63 o 
  -7  10   2       20.14      -13.92     63.31 o 
  -6  10   2        6.10       -2.04     44.83 o 
  -5  10   2       11.28       36.15     47.58 o 
  -4  10   2       26.88       -1.99     43.60 o 
  -3  10   2        0.11      -55.20     86.95 o 
  -2  10   2      195.03       73.80    100.16 o 
  -1  10   2        8.20       10.11     63.46 o 
   0  10   2     1447.68     1651.22    116.77 o 
   1  10   2     3070.90     3092.99    147.61 o 
   2  10   2     2897.38     2637.06    194.06 o 
   3  10   2     2608.40     2465.57    119.83 o 
   4  10   2     1431.40     1362.58    119.38 o 
   5  10   2      153.71      309.00    107.10 o 
   6  10   2        3.25       34.60     60.94 o 
   7  10   2        2.11      -45.06     98.54 o 
   8  10   2        0.81      183.77     93.27 o 
   9  10   2        3.54      -88.87     88.87 o 
  -8  11   2       21.09      134.68    175.57 o 
  -7  11   2      149.94      171.09    197.08 o 
  -6  11   2        8.15       38.42    180.71 o 
  -5  11   2        0.61       15.11     40.46 o 
  -4  11   2        1.76       15.89     40.88 o 
  -3  11   2      153.97      147.17     70.83 o 
  -2  11   2       13.33       35.42     84.64 o 
  -1  11   2       50.51       78.69     63.39 o 
   0  11   2      392.42      335.22     75.25 o 
   1  11   2     6026.36     6079.35    300.80 o 
   2  11   2     3448.38     3501.34    148.23 o 
   3  11   2     5429.79     5100.72    181.80 o 
   4  11   2     2383.34     2485.38    160.04 o 
   5  11   2      814.58      833.26     82.28 o 
   6  11   2     1389.06     1799.79    150.67 o 
   7  11   2      245.47      243.46     93.76 o 
   8  11   2      161.26      289.18    156.13 o 
  -8  12   2      157.63       82.60    108.77 o 
  -7  12   2        5.84        8.73    110.58 o 
  -6  12   2      294.14      293.14    109.94 o 
  -5  12   2       14.68       -2.37     37.57 o 
  -4  12   2        2.32       35.59     45.06 o 
  -3  12   2       34.60      -71.31     71.31 o 
  -2  12   2        5.55        6.61    110.17 o 
  -1  12   2       26.52       98.56    106.34 o 
   0  12   2       81.20      206.06    178.59 o 
   1  12   2      483.85      396.63    100.00 o 
   2  12   2     1206.32     1192.43    108.21 o 
   3  12   2     3851.30     3600.02    261.27 o 
   4  12   2      862.53      807.76     98.97 o 
   5  12   2      981.00     1197.01    115.22 o 
   6  12   2      732.13      700.99    115.41 o 
   7  12   2      891.00     1151.39    136.18 o 
   8  12   2        0.65      -55.77    131.15 o 
  -7  13   2      349.55      321.38    205.75 o 
  -6  13   2       29.26      192.01    124.84 o 
  -5  13   2     1295.58     1289.32    229.38 o 
  -4  13   2      158.93      123.95     29.71 o 
  -3  13   2      231.39      261.09     83.50 o 
  -2  13   2        7.80       46.18     71.57 o 
  -1  13   2       95.21      120.36     76.67 o 
   0  13   2      141.85      118.85     80.21 o 
   1  13   2     2216.95     2687.91    240.94 o 
   2  13   2      881.35      815.17    103.80 o 
   3  13   2      203.90      174.54     95.07 o 
   4  13   2      337.57      376.62    107.76 o 
   5  13   2       69.99      -53.74     74.19 o 
   6  13   2     1716.82     1546.30    111.17 o 
   7  13   2      223.79      126.51    113.31 o 
   8  13   2      155.98       58.60    111.43 o 
  -7  14   2       26.97      -75.74    137.55 o 
  -6  14   2      538.01      482.14    263.80 o 
  -5  14   2       41.43       40.23     35.67 o 
  -4  14   2     1481.34     1274.37    448.81 o 
  -3  14   2      484.81      312.64     92.07 o 
  -2  14   2      343.62      403.17     93.45 o 
  -1  14   2       31.09       84.76     94.90 o 
   0  14   2      525.80      569.49    116.14 o 
   1  14   2      198.17       93.39     78.73 o 
   2  14   2       10.54       67.07     76.51 o 
   3  14   2       15.55      -97.75     97.75 o 
   4  14   2      228.71       19.70     73.64 o 
   5  14   2      449.07      542.51    130.99 o 
   6  14   2      427.36      350.76     86.30 o 
   7  14   2     1098.18     1049.17    147.17 o 
  -6  15   2        0.51      -74.36    133.83 o 
  -5  15   2      644.56      430.25    271.12 o 
  -4  15   2      242.45      205.69     45.12 o 
  -3  15   2     2577.57     2918.52    177.73 o 
  -2  15   2      141.41      255.07    116.61 o 
  -1  15   2        9.16     -109.13    109.13 o 
   0  15   2       60.91      208.10    163.05 o 
   1  15   2       91.71       96.26     84.50 o 
   2  15   2       30.28      -55.31    206.71 o 
   3  15   2      472.68      465.06    174.33 o 
   4  15   2       14.76      -30.81     75.73 o 
   5  15   2      124.15      209.22     88.14 o 
   6  15   2      200.93      297.44    304.56 o 
   7  15   2       44.72       61.24     81.14 o 
  -6  16   2      150.25      106.86    251.09 o 
  -5  16   2       29.99       57.15    138.07 o 
  -4  16   2      933.35      311.81    359.68 o 
  -3  16   2      205.35      216.58    139.35 o 
  -2  16   2      866.41      850.59    123.91 o 
  -1  16   2      450.81      279.48    142.75 o 
   0  16   2        7.49       19.65     82.76 o 
   1  16   2        1.37      -77.66     87.33 o 
   2  16   2      413.34      570.28    142.75 o 
   3  16   2       69.12        9.78     71.98 o 
   4  16   2        0.91      -43.22     71.62 o 
   5  16   2        3.76      -65.95    103.31 o 
   6  16   2        0.31     -123.72    123.72 o 
  -5  17   2      207.14      -25.43    239.40 o 
  -4  17   2      118.29      -57.28    141.79 o 
  -3  17   2      662.78      293.75    189.85 o 
  -2  17   2      167.13      200.00    125.64 o 
  -1  17   2      506.92      385.68    114.15 o 
   0  17   2      195.78      198.89    102.75 o 
   1  17   2        3.92       -6.47    149.50 o 
   2  17   2       13.29       98.39    119.54 o 
   3  17   2      240.60      272.99    107.00 o 
   4  17   2       23.09      -70.16     78.31 o 
   5  17   2       55.31      147.80     87.23 o 
  -4  18   2        9.34      375.93    308.11 o 
  -3  18   2       23.28      -50.29    120.49 o 
  -2  18   2      109.20      191.86    139.83 o 
  -1  18   2      425.76      270.60    191.89 o 
   0  18   2      631.48      490.82    212.27 o 
   1  18   2      372.33      209.11    184.77 o 
   2  18   2        0.32       10.85     89.65 o 
   3  18   2       72.85       25.25     75.83 o 
   4  18   2      168.41      131.21    103.19 o 
  -2  19   2       91.89      111.07    115.84 o 
  -1  19   2       55.47      -63.74     63.74 o 
   0  19   2      417.75      231.64     92.49 o 
   1  19   2      187.72      324.40    218.53 o 
   2  19   2      236.56      234.96     91.54 o 
   3  19   2      101.71       87.66    116.27 o 
  -2 -18   3      322.68      817.22    135.24 o 
  -1 -18   3       22.15      225.65    196.98 o 
   0 -18   3      131.25     -108.94    110.50 o 
   1 -18   3        3.50      130.14    127.98 o 
   2 -18   3       89.32      128.95    163.24 o 
  -3 -17   3      340.88      232.76     86.19 o 
  -2 -17   3       99.22      164.09     72.52 o 
  -1 -17   3     1073.84      956.07    185.24 o 
   0 -17   3        3.39      112.61     63.10 o 
   1 -17   3       86.85       96.17    147.93 o 
   2 -17   3        8.60      457.64    469.17 o 
   3 -17   3       53.07       -6.94    142.95 o 
  -4 -16   3      657.13      570.59    141.33 o 
  -3 -16   3       99.07      124.49     73.16 o 
  -2 -16   3     1475.69     1832.33    367.92 o 
  -1 -16   3      218.12      174.30    109.89 o 
   0 -16   3      361.22      111.45     64.00 o 
   1 -16   3       21.30       44.97     68.41 o 
   2 -16   3      180.64      224.73    134.49 o 
   3 -16   3      175.14      -18.39    119.24 o 
   4 -16   3       15.33      -11.30    137.04 o 
   5 -16   3        4.24      271.12    182.63 o 
  -5 -15   3       12.19     -111.73    187.53 o 
  -4 -15   3      285.43      351.58    143.56 o 
  -3 -15   3      383.24      520.26    107.17 o 
  -2 -15   3      467.57      581.65    131.83 o 
  -1 -15   3     1726.30     1911.04    140.25 o 
   0 -15   3      542.02      308.14     80.69 o 
   1 -15   3      531.37      370.10    220.42 o 
   2 -15   3       86.14       99.53    130.59 o 
   3 -15   3       15.00      -76.43     94.63 o 
   4 -15   3       19.26      121.63    146.03 o 
   5 -15   3        2.07       71.79    151.55 o 
  -6 -14   3       13.10      -93.07     99.65 o 
  -5 -14   3      176.50       99.50     95.88 o 
  -4 -14   3       18.18       -6.98     64.46 o 
  -3 -14   3      175.81      311.94     94.01 o 
  -2 -14   3     1517.92     1538.02     94.80 o 
  -1 -14   3      420.52      535.19     95.33 o 
   0 -14   3      373.20      367.39    132.03 o 
   1 -14   3      162.71      223.63    155.54 o 
   2 -14   3      420.95      282.58     88.46 o 
   3 -14   3      786.13      348.97    127.75 o 
   4 -14   3       90.21       49.06    131.26 o 
   5 -14   3        5.23       54.33    133.83 o 
   6 -14   3       16.41       17.60    142.56 o 
  -7 -13   3      717.01      925.98    193.04 o 
  -6 -13   3       50.25      -74.03     92.71 o 
  -5 -13   3      319.90      259.03     69.88 o 
  -4 -13   3      554.98      496.60     81.99 o 
  -3 -13   3        1.27      -66.89     66.89 o 
  -2 -13   3        0.73       19.56     66.20 o 
  -1 -13   3      447.06      521.12     67.48 o 
   0 -13   3      287.30      366.26     54.03 o 
   1 -13   3      469.94      389.73     56.99 o 
   2 -13   3     1390.62     1242.82    110.35 o 
   3 -13   3      535.87      461.59    103.58 o 
   4 -13   3      144.31      170.43    133.96 o 
   5 -13   3       41.99      215.26    241.07 o 
   6 -13   3       53.15      217.44    155.28 o 
   7 -13   3       29.17       34.29     96.45 o 
  -7 -12   3        2.88       -5.23     59.25 o 
  -6 -12   3      159.75      249.60     95.28 o 
  -5 -12   3     1054.54     1219.95    129.31 o 
  -4 -12   3       11.90      180.46    131.41 o 
  -3 -12   3       36.02       67.67     58.69 o 
  -2 -12   3        5.34        3.64     55.99 o 
  -1 -12   3       21.24       71.01     67.45 o 
   0 -12   3      131.29      191.93     68.95 o 
   1 -12   3      446.94      493.10     76.49 o 
   2 -12   3      225.18      179.51     39.42 o 
   3 -12   3      209.74      233.81    104.50 o 
   4 -12   3      296.20      -35.70    190.72 o 
   5 -12   3     1061.07     1458.88    203.44 o 
   6 -12   3        0.25       -9.12    212.17 o 
   7 -12   3       58.74       26.00    113.05 o 
  -8 -11   3        1.49       53.76     71.94 o 
  -7 -11   3     1197.33     1433.21    164.96 o 
  -6 -11   3       28.28      -36.32     64.50 o 
  -5 -11   3       11.21       49.69     88.57 o 
  -4 -11   3      133.37      132.80     71.31 o 
  -3 -11   3       16.40       41.36     54.49 o 
  -2 -11   3      845.72      984.06     85.23 o 
  -1 -11   3      463.73      513.20     71.47 o 
   0 -11   3        0.36       73.32     94.36 o 
   1 -11   3      363.89      387.50     66.84 o 
   2 -11   3     5300.27     5288.48    157.58 o 
   3 -11   3      336.41      186.42    216.15 o 
   4 -11   3     1184.52     1285.62    172.62 o 
   5 -11   3      116.45      189.31    125.35 o 
   6 -11   3      776.34      525.17    156.43 o 
   7 -11   3        9.44       37.82    100.49 o 
   8 -11   3       98.11      126.12    134.08 o 
  -8 -10   3      433.88      515.65    105.54 o 
  -7 -10   3      293.36       69.53     66.39 o 
  -6 -10   3     2050.21     2412.60    106.71 o 
  -5 -10   3      214.78      214.95     98.85 o 
  -4 -10   3      744.15      853.94     89.49 o 
  -3 -10   3      191.42      230.49     69.04 o 
  -2 -10   3     1040.80      925.79    134.51 o 
  -1 -10   3      445.93      533.30     59.86 o 
   0 -10   3       12.32       -0.39     52.64 o 
   1 -10   3      968.04      956.28    114.84 o 
   2 -10   3       11.35      -38.67     38.67 o 
   3 -10   3      425.97      384.79    123.42 o 
   4 -10   3        5.84      -61.78    101.08 o 
   5 -10   3      554.12     1007.44    265.86 o 
   6 -10   3       89.63      -27.50    103.39 o 
   7 -10   3      765.32      730.52    165.29 o 
   8 -10   3        8.75      -28.53    112.64 o 
  -8  -9   3        0.64      -18.48     69.01 o 
  -7  -9   3      508.57      438.21     78.29 o 
  -6  -9   3     1288.68     1208.54     78.79 o 
  -5  -9   3     2250.24     2217.34    144.74 o 
  -4  -9   3      429.92      558.67     70.26 o 
  -3  -9   3      164.34      163.95     48.53 o 
  -2  -9   3        3.14      -13.37     46.40 o 
  -1  -9   3       32.70       10.05     45.61 o 
   0  -9   3      320.57      331.16     70.49 o 
   1  -9   3       67.60       77.15     48.38 o 
   2  -9   3        1.56       23.81     88.77 o 
   3  -9   3      443.83      369.25    186.23 o 
   4  -9   3      206.38      485.74    213.59 o 
   5  -9   3       14.53      162.08    111.48 o 
   6  -9   3     1649.44     2073.44    699.84 o 
   7  -9   3       16.61       40.07     97.94 o 
   8  -9   3      657.91      163.66    120.43 o 
   9  -9   3        0.73      -40.61    117.84 o 
  -9  -8   3       11.33       11.27     67.77 o 
  -8  -8   3      119.94      155.93     79.81 o 
  -7  -8   3      428.61      368.83     61.25 o 
  -6  -8   3      709.87      992.95    125.61 o 
  -5  -8   3     2664.46     2728.12    153.49 o 
  -4  -8   3     3737.17     3673.64    157.16 o 
  -3  -8   3     1253.41     1110.52     63.41 o 
  -2  -8   3     2446.95     2282.29    100.93 o 
  -1  -8   3       36.76       36.27     37.52 o 
   0  -8   3        4.51       19.11     52.18 o 
   1  -8   3      111.08      165.44     42.48 o 
   2  -8   3      220.43      236.76     37.16 o 
   3  -8   3      684.85      333.29    170.69 o 
   4  -8   3       40.88      149.50     98.77 o 
   5  -8   3      207.71      592.72    134.47 o 
   6  -8   3       23.52      137.21     95.29 o 
   7  -8   3     2283.75     2031.99    234.07 o 
   8  -8   3        3.13      -98.08    101.07 o 
   9  -8   3      396.26      499.93    274.91 o 
  -9  -7   3       39.35      123.49     70.35 o 
  -8  -7   3        9.85       16.78     48.83 o 
  -7  -7   3       80.16       42.83     57.04 o 
  -6  -7   3        1.72        4.92     53.17 o 
  -5  -7   3     1302.52     1284.05     69.41 o 
  -4  -7   3     4192.82     4046.63    133.91 o 
  -3  -7   3     5663.63     5446.93    188.86 o 
  -2  -7   3    15377.85    15019.22    263.97 o 
  -1  -7   3     1188.06     1153.18    205.51 o 
   0  -7   3      110.45       71.60     29.95 o 
   1  -7   3      617.22      587.40     48.30 o 
   2  -7   3    23810.28    23951.59    359.53 o 
   3  -7   3       41.62      191.11     83.74 o 
   4  -7   3       14.22      -94.53     94.53 o 
   5  -7   3        8.27      142.36     98.77 o 
   6  -7   3       47.26       72.07     66.26 o 
   7  -7   3        1.82      -75.15     75.15 o 
   8  -7   3     1004.11     1457.23    179.36 o 
   9  -7   3      109.38      169.52    118.70 o 
  -9  -6   3       25.78      106.70     76.16 o 
  -8  -6   3      214.98      116.16     69.43 o 
  -7  -6   3      471.33      362.01     64.97 o 
  -6  -6   3      149.63      121.14     65.21 o 
  -5  -6   3     1039.64      945.06     60.30 o 
  -4  -6   3     3842.18     3898.71    108.18 o 
  -3  -6   3     6949.79     7022.98    206.45 o 
  -2  -6   3     7218.52     6760.25    132.37 o 
  -1  -6   3     8799.84     8519.51    205.86 o 
   0  -6   3     1745.77     1765.30     63.13 o 
   1  -6   3    10285.13    10428.67    148.37 o 
   2  -6   3      269.63      252.09     11.33 o 
   3  -6   3      474.01      526.96     96.97 o 
   4  -6   3        0.01      -88.11     88.11 o 
   5  -6   3      326.57      253.41     78.15 o 
   6  -6   3        2.97       31.26     78.29 o 
   7  -6   3        0.94       39.79     79.95 o 
   8  -6   3       16.76       15.50     73.31 o 
   9  -6   3      691.55      593.93    293.86 o 
  -9  -5   3      102.09       49.52     69.55 o 
  -8  -5   3       96.99      152.80     58.64 o 
  -7  -5   3      882.03      824.86     66.85 o 
  -6  -5   3      913.39     1051.47     87.81 o 
  -5  -5   3      716.79      683.20     76.42 o 
  -4  -5   3      748.53      821.28     81.96 o 
  -3  -5   3     4777.99     4704.91    116.61 o 
  -2  -5   3     5740.77     5660.93    127.46 o 
  -1  -5   3     3459.87     3154.77     68.69 o 
   0  -5   3     6670.34     6313.17     99.62 o 
   1  -5   3      766.10     1094.72    115.47 o 
   2  -5   3     1102.98     1414.57    108.66 o 
   3  -5   3        6.66      -74.49     74.49 o 
   4  -5   3     1978.88     2301.92    152.58 o 
   5  -5   3       35.35      -13.39     61.65 o 
   6  -5   3       23.53       20.35     60.81 o 
   7  -5   3       11.87       -0.54     34.73 o 
   8  -5   3      604.65      494.20     47.94 o 
   9  -5   3        7.77     -146.58    146.58 o 
  10  -5   3      405.20      718.20    285.83 o 
  -9  -4   3        0.18        0.50     53.10 o 
  -8  -4   3      265.91      167.23     63.73 o 
  -7  -4   3      146.28      188.29     44.90 o 
  -6  -4   3      247.95      476.07     69.58 o 
  -5  -4   3      220.09      252.13     38.23 o 
  -4  -4   3     1038.24      988.60    130.21 o 
  -3  -4   3     7561.62     7797.94    135.24 o 
  -2  -4   3     1543.60     1488.73     51.95 o 
  -1  -4   3     2366.78     2128.16     82.68 o 
   0  -4   3      209.33      213.00     29.00 o 
   1  -4   3    43197.21    42858.48    693.25 o 
   2  -4   3       24.00       32.11     63.96 o 
   3  -4   3     2154.14     2377.31    222.70 o 
   4  -4   3       13.16      -28.27     42.44 o 
   5  -4   3      893.57      877.98     48.83 o 
   6  -4   3       22.80       23.13     41.56 o 
   7  -4   3      782.24      737.52     50.03 o 
   8  -4   3      170.15      199.12     66.15 o 
   9  -4   3      119.06       40.62     44.38 o 
  10  -4   3        2.37       93.40    100.69 o 
 -10  -3   3       47.70       -5.17     68.76 o 
  -9  -3   3      224.35      204.04     78.01 o 
  -8  -3   3      447.58      391.51     61.66 o 
  -7  -3   3      540.89      457.04     69.07 o 
  -6  -3   3      159.41      255.07     52.40 o 
  -5  -3   3      135.11      146.97     39.18 o 
  -4  -3   3      964.89     1030.30     66.93 o 
  -3  -3   3       19.92       41.49     25.40 o 
  -2  -3   3      472.41      503.10     39.86 o 
  -1  -3   3       57.40       77.94     27.25 o 
   0  -3   3     2990.34     2888.75     89.24 o 
   1  -3   3     3503.64     2887.90    158.46 o 
   2  -3   3     5315.15     5368.15    197.66 o 
   3  -3   3       36.32       31.40     16.95 o 
   4  -3   3      500.28      548.43     68.71 o 
   5  -3   3       32.70       64.09     25.62 o 
   6  -3   3        4.26        6.53     56.77 o 
   7  -3   3       65.63       83.07     40.02 o 
   8  -3   3     1648.97     1753.42    109.81 o 
   9  -3   3       14.31       50.86     71.26 o 
  10  -3   3      107.85       13.87     69.42 o 
 -10  -2   3      738.55      620.38    248.78 o 
  -9  -2   3       88.18       65.37    108.27 o 
  -8  -2   3      925.24     1040.68    152.96 o 
  -7  -2   3      710.39      711.93    150.16 o 
  -6  -2   3      414.80      505.42     50.87 o 
  -5  -2   3      224.18      242.70     49.49 o 
  -4  -2   3      756.57      792.62    127.63 o 
  -3  -2   3    16562.67    17022.73    215.39 o 
  -2  -2   3        2.73      -21.17     21.17 o 
  -1  -2   3      211.73      263.37     25.83 o 
   0  -2   3       91.25      122.76     22.64 o 
   1  -2   3     2956.40     2705.97   1585.90 o 
   3  -2   3      308.16      270.19     21.16 o 
   4  -2   3       21.14       89.82     41.59 o 
   5  -2   3     4622.82     4813.49    131.45 o 
   6  -2   3        1.61       10.32     33.34 o 
   7  -2   3        0.59       39.66     57.80 o 
   8  -2   3        4.38       -2.83     86.05 o 
   9  -2   3       55.89       16.66     88.43 o 
  10  -2   3       15.61       31.10     63.93 o 
 -10  -1   3      582.46      735.63    396.60 o 
  -9  -1   3      593.61      242.87    120.34 o 
  -8  -1   3      349.08      529.42    108.27 o 
  -7  -1   3      767.72      809.27    114.19 o 
  -6  -1   3     1744.89     1708.93     76.37 o 
  -5  -1   3       62.66       29.65     29.45 o 
  -4  -1   3     1276.99     1325.37     42.30 o 
  -3  -1   3     6411.95     6589.99     88.21 o 
  -2  -1   3     5326.82     5291.33     72.03 o 
  -1  -1   3      179.63      190.53     21.01 o 
   0  -1   3       22.45       26.71     21.61 o 
   2  -1   3     1705.38     1698.41     93.76 o 
   3  -1   3       18.86       -6.82     26.39 o 
   4  -1   3     9108.13     8832.08    177.46 o 
   5  -1   3      354.74      306.54     53.95 o 
   6  -1   3     1740.40     1759.87     99.02 o 
   7  -1   3      189.82      184.56     99.92 o 
   8  -1   3      116.88      201.90    113.41 o 
   9  -1   3       61.32       -3.97     68.92 o 
  10  -1   3        5.72       37.15     82.53 o 
 -10   0   3      420.86       39.30    106.73 o 
  -9   0   3      238.34      400.20    195.35 o 
  -8   0   3      656.84      890.21    250.25 o 
  -7   0   3        7.96      -41.52     53.93 o 
  -6   0   3      812.29      817.82     63.01 o 
  -5   0   3      106.72      132.92     29.96 o 
  -4   0   3      465.39      494.58     27.41 o 
  -3   0   3    37972.83    41336.68    559.56 o 
  -2   0   3     1875.26     1754.57     46.94 o 
  -1   0   3     1577.33     1530.76    129.61 o 
   0   0   3        8.54       -9.38     12.87 o 
   1   0   3     7455.13     7636.04    176.40 o 
   2   0   3       44.64      -32.38     96.45 o 
   3   0   3      998.58      724.37     93.47 o 
   4   0   3      142.88      112.63     33.32 o 
   5   0   3    14165.00    14479.92    270.79 o 
   6   0   3     1201.61     1297.67    124.24 o 
   7   0   3      705.56      906.10     89.13 o 
   8   0   3      321.26      300.66     78.47 o 
   9   0   3       15.63      -71.09     91.83 o 
  10   0   3        0.67      210.89    155.53 o 
 -10   1   3        8.60      282.09    192.65 o 
  -9   1   3       81.13      137.68     98.89 o 
  -8   1   3      327.98      298.22     95.43 o 
  -7   1   3       17.26       60.30     55.84 o 
  -6   1   3     1540.02     1465.05    183.47 o 
  -5   1   3      589.58      645.10     96.74 o 
  -4   1   3     7094.17     7093.31    122.53 o 
  -3   1   3      449.02      492.27     55.04 o 
  -2   1   3    11502.18    10966.18    153.47 o 
  -1   1   3       59.36       87.25     19.24 o 
   0   1   3        4.80       49.81     24.08 o 
   1   1   3      102.45       77.21     29.35 o 
   2   1   3     1371.33     1385.55    248.13 o 
   3   1   3        3.61      -22.36     66.57 o 
   4   1   3     6672.19     7023.13    151.75 o 
   5   1   3     1152.66     1198.90    152.71 o 
   6   1   3     2603.62     2729.39    243.43 o 
   7   1   3      178.56      164.27     72.82 o 
   8   1   3     4690.34     4530.37    129.00 o 
   9   1   3        4.73       25.29     73.98 o 
  10   1   3        0.28       -8.99     83.61 o 
 -10   2   3        0.79       23.11     68.52 o 
  -9   2   3       99.25      113.54     86.95 o 
  -8   2   3       10.66       -5.27    120.47 o 
  -7   2   3      233.19      297.26     97.67 o 
  -6   2   3     1195.32     1227.68     96.00 o 
  -5   2   3     1159.50     1143.72     46.12 o 
  -4   2   3      700.69      786.64     83.10 o 
  -3   2   3     5371.02     5289.95    115.17 o 
  -2   2   3      105.69       56.10     28.30 o 
  -1   2   3     1264.48     1265.12     40.27 o 
   0   2   3        8.93        8.01     17.37 o 
   1   2   3     1962.63     1782.79     73.27 o 
   2   2   3       45.69       89.87     42.79 o 
   3   2   3     1754.95     1875.74    129.27 o 
   4   2   3      293.56      315.52     77.32 o 
   5   2   3      121.13      108.15     36.91 o 
   6   2   3      259.39      383.25     87.14 o 
   7   2   3      317.95       58.18    122.53 o 
   8   2   3     1172.79     1438.91    237.92 o 
   9   2   3      379.33      369.50    179.55 o 
  10   2   3       41.87       53.43    155.66 o 
 -10   3   3       62.63       38.11     58.70 o 
  -9   3   3      158.68      127.89     65.35 o 
  -8   3   3      494.02      444.79    170.47 o 
  -7   3   3      219.32      289.21     70.77 o 
  -6   3   3     2185.21     2213.64     87.93 o 
  -5   3   3      269.92      293.70     52.41 o 
  -4   3   3     8251.57     7986.79    160.14 o 
  -3   3   3      665.64      551.09     30.58 o 
  -2   3   3    12462.32    11327.16    177.90 o 
  -1   3   3        3.39       45.07     51.48 o 
   0   3   3     2326.98     2732.00    166.64 o 
   1   3   3       73.24      123.60     90.03 o 
   2   3   3       71.08       25.09     51.76 o 
   3   3   3      112.00      141.81     42.90 o 
   4   3   3      642.78      706.43     58.00 o 
   5   3   3       97.58      126.61     67.00 o 
   6   3   3     2882.52     3033.60    118.01 o 
   7   3   3       51.09       42.64     78.09 o 
   8   3   3     2498.87     2669.07    128.60 o 
   9   3   3     1122.15     1232.32    146.03 o 
  10   3   3      257.51      238.33    116.10 o 
 -10   4   3        0.24       78.73    101.50 o 
  -9   4   3      176.60      -15.20     62.83 o 
  -8   4   3      106.93      141.34     51.13 o 
  -7   4   3      273.48      275.03     87.74 o 
  -6   4   3       26.75        1.96     28.27 o 
  -5   4   3     3043.29     2901.51     64.06 o 
  -4   4   3      578.24      588.17     29.06 o 
  -3   4   3     7905.75     6969.56    121.74 o 
  -2   4   3       11.96        9.30     38.92 o 
  -1   4   3    39659.66    37861.95    721.32 o 
   0   4   3       79.83      107.46     69.29 o 
   1   4   3     1842.96     1954.00    136.01 o 
   2   4   3      324.03      332.69     51.70 o 
   3   4   3       33.73       79.31     52.81 o 
   4   4   3       14.01       50.86     66.27 o 
   5   4   3     3363.44     3677.59    157.46 o 
   6   4   3      100.33      145.31     72.49 o 
   7   4   3       60.90       80.60    106.16 o 
   8   4   3      472.00      370.64     98.06 o 
   9   4   3      304.72      532.23    219.37 o 
 -10   5   3        2.25      189.71    146.93 o 
  -9   5   3       39.63       63.63     74.23 o 
  -8   5   3      103.97       71.73     53.51 o 
  -7   5   3        2.01      -47.49     47.49 o 
  -6   5   3       44.35       43.74     32.81 o 
  -5   5   3       50.45      155.79     39.86 o 
  -4   5   3     2183.13     1989.06    148.47 o 
  -3   5   3        2.26       13.30     30.38 o 
  -2   5   3    14085.98    14026.62    329.39 o 
  -1   5   3       30.65      -25.79     63.22 o 
   0   5   3     8845.29     8502.86    207.61 o 
   1   5   3      380.80      430.55     55.29 o 
   2   5   3      353.33      289.82     61.97 o 
   3   5   3      213.42      180.64     47.86 o 
   4   5   3     3756.12     4070.54    116.54 o 
   5   5   3        5.00       62.41     50.52 o 
   6   5   3        8.62        6.70     79.76 o 
   7   5   3       68.81       66.67     65.40 o 
   8   5   3      396.72      336.03     73.18 o 
   9   5   3      429.20      494.16     91.71 o 
  10   5   3      145.33      236.90     89.20 o 
  -9   6   3       14.42      -56.71     64.05 o 
  -8   6   3       40.78       61.19     57.28 o 
  -7   6   3      115.97      199.75     47.12 o 
  -6   6   3       14.44       23.97     39.94 o 
  -5   6   3      229.10      153.09     86.52 o 
  -4   6   3       29.06       -8.65     31.86 o 
  -3   6   3     9456.88     9263.24    172.26 o 
  -2   6   3       64.72       93.53     47.72 o 
  -1   6   3    14636.09    13857.75    292.96 o 
   0   6   3      218.16      245.38     50.22 o 
   1   6   3     3751.78     3120.60    184.24 o 
   2   6   3      187.99      103.73     55.46 o 
   3   6   3     1293.18     1851.07     99.71 o 
   4   6   3       10.73       -3.44     52.61 o 
   5   6   3      316.57      394.83     88.17 o 
   6   6   3       36.09       83.72     50.37 o 
   7   6   3       16.62       27.23     55.41 o 
   8   6   3      156.61      156.71     61.72 o 
   9   6   3        1.49      114.36     98.76 o 
  10   6   3      114.48      307.22     90.79 o 
  -9   7   3        0.81      136.76    132.86 o 
  -8   7   3      831.74      882.26    175.95 o 
  -7   7   3        7.32       24.15     36.80 o 
  -6   7   3       80.13      127.09     37.76 o 
  -5   7   3        6.12       17.09     76.74 o 
  -4   7   3      905.82      962.92     78.45 o 
  -3   7   3        1.11       53.90     31.98 o 
  -2   7   3    10604.15    10106.16    232.23 o 
  -1   7   3      426.77      370.29     60.32 o 
   0   7   3     5066.11     4845.51    313.76 o 
   1   7   3       55.78      -34.42     51.63 o 
   2   7   3       16.43      -15.68     44.26 o 
   3   7   3      741.08      937.99     69.01 o 
   4   7   3       66.74      114.39     53.67 o 
   5   7   3        0.41      -73.56     73.56 o 
   6   7   3      299.22      299.05     61.17 o 
   7   7   3      581.11      413.55     74.98 o 
   8   7   3      369.55      463.12    101.36 o 
   9   7   3        6.74      176.93    114.99 o 
  10   7   3        8.42       89.63     79.07 o 
  -9   8   3       47.82      122.62     87.66 o 
  -8   8   3      155.11       38.44    107.44 o 
  -7   8   3       26.02       -9.38     38.77 o 
  -6   8   3       18.69      -20.57     34.41 o 
  -5   8   3        9.19       29.08     57.52 o 
  -4   8   3        2.69      -30.71     30.76 o 
  -3   8   3       33.47       39.51     35.58 o 
  -2   8   3       86.81       85.05     45.40 o 
  -1   8   3     2729.05     2514.23     91.82 o 
   0   8   3      851.80      771.37     81.00 o 
   1   8   3     2845.37     2679.88    101.30 o 
   2   8   3      980.37      989.44    129.91 o 
   3   8   3     7278.30     6828.99    201.96 o 
   4   8   3     2210.43     1863.94    102.59 o 
   5   8   3       64.20       87.12     61.82 o 
   6   8   3      229.66      169.49     58.80 o 
   7   8   3      252.51      283.17     90.88 o 
   8   8   3        2.47      146.66     74.65 o 
   9   8   3        4.46       -9.25     72.85 o 
  -9   9   3       24.97       11.70     68.76 o 
  -8   9   3      578.71      531.48    195.48 o 
  -7   9   3        0.97      -12.68     69.13 o 
  -6   9   3        0.33       -4.62     44.72 o 
  -5   9   3        8.96        8.46     45.72 o 
  -4   9   3      292.87      286.32     36.71 o 
  -3   9   3        1.45       23.20     59.75 o 
  -2   9   3      173.63      138.80     53.07 o 
  -1   9   3      296.27      301.38     56.91 o 
   0   9   3       72.67       47.59     49.26 o 
   1   9   3      357.63      330.69     86.76 o 
   2   9   3       25.75       84.93     67.56 o 
   3   9   3     3288.41     3124.12    304.58 o 
   4   9   3     2904.26     2775.38    152.34 o 
   5   9   3        4.59      -54.11     64.24 o 
   6   9   3      377.51      376.36     76.79 o 
   7   9   3      257.41      144.88     72.16 o 
   8   9   3       26.22      127.72     78.91 o 
   9   9   3        4.69      209.32    110.60 o 
  -8  10   3       18.14       84.69     97.03 o 
  -7  10   3      438.30      544.28     48.58 o 
  -6  10   3        3.50       15.38     51.41 o 
  -5  10   3       28.36      -56.80     79.82 o 
  -4  10   3      188.96      139.64    138.97 o 
  -3  10   3      664.92      870.81     98.51 o 
  -2  10   3       46.71       83.57     55.89 o 
  -1  10   3     1386.64     1510.02     90.66 o 
   0  10   3        1.00      -63.90     63.90 o 
   1  10   3     4493.97     4924.87    183.50 o 
   2  10   3     2932.97     3293.50    201.13 o 
   3  10   3     2605.78     2559.13    166.19 o 
   4  10   3     2193.69     2196.73    124.04 o 
   5  10   3       28.53       73.60    199.33 o 
   6  10   3     1231.18     1307.65    103.63 o 
   7  10   3       30.29       38.31     71.10 o 
   8  10   3      563.96      663.51     88.86 o 
   9  10   3       12.20      104.12     86.72 o 
  -8  11   3      114.72      257.33    229.38 o 
  -7  11   3        1.25       -6.91     54.82 o 
  -6  11   3      909.42     1150.26     83.41 o 
  -5  11   3        6.87       11.22     74.04 o 
  -4  11   3      342.15      198.00     38.59 o 
  -3  11   3        9.79       23.50     60.16 o 
  -2  11   3     1654.88     1699.19    105.80 o 
  -1  11   3       72.01       82.98    105.14 o 
   0  11   3      612.21      633.55    102.64 o 
   1  11   3     1090.83     1278.22    140.70 o 
   2  11   3     1345.12     1528.17    243.25 o 
   3  11   3     1378.26     1495.74    132.52 o 
   4  11   3     1774.19     1610.04    145.58 o 
   5  11   3     2376.38     2137.21    128.70 o 
   6  11   3     1772.03     1884.67    109.95 o 
   7  11   3     2021.66     2051.70    119.89 o 
   8  11   3       13.99      -90.15     90.15 o 
   9  11   3       38.71      -38.00     85.01 o 
  -8  12   3        0.38      -25.22     96.31 o 
  -7  12   3      202.56       81.51     77.16 o 
  -6  12   3       22.71      -12.94     52.75 o 
  -5  12   3      568.84      648.76     65.74 o 
  -4  12   3        7.59      -10.95     34.34 o 
  -3  12   3       98.14       18.58     76.91 o 
  -2  12   3       28.59      117.60    112.64 o 
  -1  12   3      836.91      778.69    111.16 o 
   0  12   3        0.29      -69.01     69.01 o 
   1  12   3       16.78      -40.14     82.27 o 
   2  12   3      498.76      546.03    110.16 o 
   3  12   3      394.84      451.73     94.40 o 
   4  12   3      254.66      204.17     97.70 o 
   5  12   3      670.53      533.88    111.97 o 
   6  12   3     2911.64     3029.33    159.02 o 
   7  12   3      202.19       61.06     69.58 o 
   8  12   3      666.40      580.74    136.42 o 
  -7  13   3        0.52       16.70    115.21 o 
  -6  13   3      606.18      618.03     64.89 o 
  -5  13   3       92.44       67.94     53.51 o 
  -4  13   3     1401.34     1491.85    169.08 o 
  -3  13   3      281.44      192.49     77.33 o 
  -2  13   3       25.85      -20.52    124.84 o 
  -1  13   3       98.30      127.79     75.15 o 
   0  13   3        6.95       64.93    235.16 o 
   1  13   3      482.11      508.29     93.15 o 
   2  13   3      135.51      172.78     79.37 o 
   3  13   3      183.87      347.14     93.95 o 
   4  13   3      228.13      246.15     84.84 o 
   5  13   3      836.71      725.98    243.47 o 
   6  13   3      547.35      511.79    100.45 o 
   7  13   3     2256.93     2308.71    187.62 o 
   8  13   3      102.54      -49.41    137.70 o 
  -7  14   3        7.25       -1.88     92.85 o 
  -6  14   3        1.70     -230.41    230.41 o 
  -5  14   3      726.17      767.40     69.17 o 
  -4  14   3      259.78      264.38     54.64 o 
  -3  14   3     4607.93     4764.19    242.66 o 
  -2  14   3      578.12      479.33    169.60 o 
  -1  14   3      282.85      240.67    164.27 o 
   0  14   3       33.53       27.28    137.75 o 
   1  14   3       50.41      -42.90    138.52 o 
   2  14   3      156.64      222.29    144.08 o 
   3  14   3       40.20      102.84     96.27 o 
   4  14   3       50.00     -100.29    100.29 o 
   5  14   3       50.89      185.73    225.08 o 
   6  14   3      602.45      691.63    178.81 o 
   7  14   3       86.89      121.68     80.14 o 
  -6  15   3        9.33       26.33    123.04 o 
  -5  15   3       59.30        4.88    196.76 o 
  -4  15   3     1276.24     1285.00    128.05 o 
  -3  15   3      699.68      698.11    135.37 o 
  -2  15   3     3020.21     2846.57    245.18 o 
  -1  15   3      285.04      355.68    118.57 o 
   0  15   3      256.74      282.50    117.45 o 
   1  15   3      442.33      436.50    100.47 o 
   2  15   3       20.54       11.69    150.72 o 
   3  15   3      155.10      108.87     85.81 o 
   4  15   3      373.48      527.02    108.89 o 
   5  15   3       24.00      -97.91    101.13 o 
   6  15   3       69.35      213.10    114.17 o 
   7  15   3        4.28      114.70     85.47 o 
  -6  16   3       31.21       15.03    128.69 o 
  -5  16   3      129.91       36.35    126.64 o 
  -4  16   3      234.97      180.83     55.10 o 
  -3  16   3     1518.38     1688.08    254.81 o 
  -2  16   3      550.44      639.17    139.80 o 
  -1  16   3     1728.70     2205.72    195.74 o 
   0  16   3      350.50      203.44    115.64 o 
   1  16   3      144.61      188.21    116.19 o 
   2  16   3        6.02       25.34    143.08 o 
   3  16   3        0.85     -109.14    109.51 o 
   4  16   3      115.34      104.69     76.48 o 
   5  16   3       85.56      217.61     86.33 o 
   6  16   3       53.34      -63.14     92.52 o 
  -5  17   3       13.90      236.96    273.69 o 
  -4  17   3       10.42      -20.83     93.05 o 
  -3  17   3       19.03      159.47    167.80 o 
  -2  17   3      226.54      314.14    134.10 o 
  -1  17   3      547.51      429.61    222.19 o 
   0  17   3     1042.28      855.77    155.36 o 
   1  17   3      196.25       26.47    104.78 o 
   2  17   3      204.75       12.33    109.68 o 
   3  17   3        4.78      -98.90     98.90 o 
   4  17   3      137.07      301.05     90.26 o 
   5  17   3        1.70      -21.39     78.18 o 
  -4  18   3       20.40      118.75    139.74 o 
  -3  18   3       80.94      187.72    212.94 o 
  -2  18   3        7.27      -49.19    123.75 o 
  -1  18   3      374.65      393.98    119.61 o 
   0  18   3     1119.16      996.81    256.42 o 
   1  18   3      514.17      405.31    115.93 o 
   2  18   3      239.34      319.70    118.02 o 
   3  18   3       72.97       70.36     90.15 o 
   4  18   3       33.96      -85.36     85.36 o 
  -3  19   3        0.75       97.56    195.43 o 
  -2  19   3       15.95       86.07    136.80 o 
  -1  19   3       60.18      295.11    151.63 o 
   0  19   3       56.32      -24.49    122.66 o 
   1  19   3      485.88      398.63    243.57 o 
   2  19   3      365.20      284.95     95.16 o 
   3  19   3      287.74      165.78     93.15 o 
   0 -18   4       13.84       37.25     93.07 o 
  -3 -17   4      113.44       82.37     72.25 o 
  -2 -17   4      232.66      278.60    121.61 o 
  -1 -17   4       69.44      100.92    106.10 o 
   0 -17   4      421.25      510.11    222.34 o 
   1 -17   4       15.33     -133.30    133.30 o 
   2 -17   4       88.49       14.76    135.05 o 
   3 -17   4       14.18      397.76    190.21 o 
  -4 -16   4      242.42      143.13     78.45 o 
  -3 -16   4      229.80      414.77    133.10 o 
  -2 -16   4        4.79      286.35    187.06 o 
  -1 -16   4      931.23      563.57    160.26 o 
   0 -16   4      337.37      274.60    153.05 o 
   1 -16   4      311.98      187.24     70.20 o 
   2 -16   4      147.20       71.54    101.21 o 
   3 -16   4      313.49      275.75    277.80 o 
   4 -16   4       22.69     -138.07    158.74 o 
  -5 -15   4       16.97      300.75    197.52 o 
  -4 -15   4       34.79      159.66    113.13 o 
  -3 -15   4       11.28       76.86     62.35 o 
  -2 -15   4      709.37      893.02    164.81 o 
  -1 -15   4      301.13      356.00    125.62 o 
   0 -15   4      641.81      600.46    221.87 o 
   1 -15   4      198.40       81.91     44.35 o 
   2 -15   4      348.61      565.96    243.65 o 
   3 -15   4       42.46      151.94    143.46 o 
   4 -15   4       27.29      -67.68    138.84 o 
   5 -15   4       38.48      -32.75    149.24 o 
  -6 -14   4      150.80      330.92     80.72 o 
  -5 -14   4      111.98      100.29    134.27 o 
  -4 -14   4      229.68      181.71     84.91 o 
  -3 -14   4       22.38       40.90     65.37 o 
  -2 -14   4        5.26      -62.41     62.41 o 
  -1 -14   4       76.54      177.94     75.76 o 
   0 -14   4        1.04       99.55    127.02 o 
   1 -14   4      195.62      235.22    255.60 o 
   2 -14   4      225.24       45.19     84.09 o 
   3 -14   4      946.84      765.47    300.41 o 
   4 -14   4      209.80      269.58    154.76 o 
   5 -14   4       77.09       43.54    139.09 o 
   6 -14   4      163.97      116.49    163.24 o 
  -6 -13   4      160.03       99.97     96.25 o 
  -5 -13   4      337.41      179.24     73.81 o 
  -4 -13   4       23.89      -13.49     60.77 o 
  -3 -13   4       18.32      -17.49     57.82 o 
  -2 -13   4       27.33      106.52     54.81 o 
  -1 -13   4      336.77      448.60     66.55 o 
   0 -13   4       42.85      -43.85     43.85 o 
   1 -13   4      142.37      115.35     62.10 o 
   2 -13   4      219.36      160.91     30.11 o 
   3 -13   4     1011.02     1403.27    191.24 o 
   4 -13   4      153.56       76.16    127.41 o 
   5 -13   4       92.27        4.75    210.25 o 
   6 -13   4       55.53      -98.38    151.42 o 
   7 -13   4      126.90      134.05    141.53 o 
  -7 -12   4     1473.65     1343.52    450.03 o 
  -6 -12   4        8.43      118.09     73.74 o 
  -5 -12   4      376.94      423.03    151.81 o 
  -4 -12   4     1302.28     1489.77    146.20 o 
  -3 -12   4      133.72      162.73     63.32 o 
  -2 -12   4      107.17      137.85     62.41 o 
  -1 -12   4        3.46       46.38     87.31 o 
   0 -12   4        8.37      107.02     64.38 o 
   1 -12   4       30.19       49.12     64.68 o 
   2 -12   4      102.44       61.15     24.75 o 
   3 -12   4      236.72      380.55    133.19 o 
   4 -12   4      741.60      697.01    274.21 o 
   5 -12   4      270.40      242.48    149.37 o 
   6 -12   4      676.32      334.31    270.10 o 
   7 -12   4       25.86       27.74    111.79 o 
  -7 -11   4       93.48      -30.32     78.97 o 
  -6 -11   4     1976.09     2127.77    105.62 o 
  -5 -11   4      907.46      882.04     84.59 o 
  -4 -11   4      525.10      408.97    101.09 o 
  -3 -11   4       12.19       27.66     60.66 o 
  -2 -11   4       74.28       73.02     87.35 o 
  -1 -11   4      820.85      990.19     82.23 o 
   0 -11   4        6.53       27.61     52.18 o 
   1 -11   4       13.20       -2.47     51.02 o 
   2 -11   4      125.38       53.46     40.75 o 
   3 -11   4     2835.80     2832.35    221.29 o 
   4 -11   4      106.48       24.15    107.63 o 
   5 -11   4     1194.22     1467.61    194.96 o 
   6 -11   4       58.19       77.19    128.69 o 
   7 -11   4      434.74      746.05    372.07 o 
   8 -11   4       10.22      -42.88    116.94 o 
  -8 -10   4       17.38      115.66     78.16 o 
  -7 -10   4      521.20      374.91    112.16 o 
  -6 -10   4      541.25      544.05     99.44 o 
  -5 -10   4     3701.89     3858.97    249.88 o 
  -4 -10   4      511.02      420.60     67.53 o 
  -3 -10   4     1481.25     1606.33    142.89 o 
  -2 -10   4       10.44        2.68     59.40 o 
  -1 -10   4       94.88      113.12     93.27 o 
   0 -10   4       56.40       59.34     49.88 o 
   1 -10   4      438.37      412.67     62.90 o 
   2 -10   4     3437.83     3254.58    133.58 o 
   3 -10   4       48.46      -11.43     98.89 o 
   4 -10   4      326.67      172.23    113.92 o 
   5 -10   4        1.87      -67.81    191.11 o 
   6 -10   4     1166.45      980.97    410.28 o 
   7 -10   4        1.73      -80.26     87.56 o 
   8 -10   4      361.67      306.73    146.03 o 
  -8  -9   4      290.15      281.29     88.39 o 
  -7  -9   4       21.24       67.51    117.20 o 
  -6  -9   4      520.94      486.38     75.77 o 
  -5  -9   4     2216.27     2168.30    113.83 o 
  -4  -9   4     2787.78     2938.29    112.67 o 
  -3  -9   4     1428.82     1362.86    136.63 o 
  -2  -9   4      564.31      559.36     74.40 o 
  -1  -9   4       66.98       99.71     56.50 o 
   0  -9   4      121.58      141.86     55.18 o 
   1  -9   4        5.82       16.38     37.77 o 
   2  -9   4        0.02      -11.07     25.55 o 
   3  -9   4      561.69      469.30    121.24 o 
   4  -9   4        9.91      -88.23    179.55 o 
   5  -9   4       31.26      -93.11    109.30 o 
   6  -9   4        3.72      182.79    162.15 o 
   7  -9   4     1170.67     1468.49    171.05 o 
   8  -9   4        3.59       68.24    115.77 o 
  -8  -8   4        5.84      -16.82     75.28 o 
  -7  -8   4        9.82      -31.37     62.86 o 
  -6  -8   4      340.03      333.24     55.14 o 
  -5  -8   4     1284.67     1236.16     75.23 o 
  -4  -8   4      580.29      511.96     80.68 o 
  -3  -8   4     2355.10     2337.37    136.62 o 
  -2  -8   4     2460.68     2307.95    101.47 o 
  -1  -8   4      784.40      747.00     58.74 o 
   0  -8   4       85.64       70.24     47.05 o 
   1  -8   4      110.35      121.68     37.70 o 
   2  -8   4     1986.29     1708.42    170.31 o 
   3  -8   4      222.42      127.15    158.87 o 
   4  -8   4      365.02      204.60    109.04 o 
   5  -8   4        6.78      160.41    114.31 o 
   6  -8   4      130.02      387.92    110.01 o 
   7  -8   4        0.07      -21.48     88.67 o 
   8  -8   4     1071.23     1460.07    577.50 o 
   9  -8   4       33.42       54.61    111.13 o 
  -9  -7   4      458.66      450.38     80.90 o 
  -8  -7   4       22.91      -58.20     58.20 o 
  -7  -7   4      424.23      422.64     74.84 o 
  -6  -7   4      174.99      150.86     46.98 o 
  -5  -7   4      541.50      672.04     73.22 o 
  -4  -7   4     1446.09     1260.81     73.56 o 
  -3  -7   4     3900.67     4074.12     98.10 o 
  -2  -7   4     9270.18     8801.86    235.21 o 
  -1  -7   4     5579.34     5182.37    135.60 o 
   0  -7   4     1145.21     1050.23     53.77 o 
   1  -7   4     8150.95     8355.63    144.15 o 
   2  -7   4      395.43      394.61     37.67 o 
   3  -7   4      249.63      189.05     91.96 o 
   4  -7   4       76.08      133.19     99.66 o 
   5  -7   4       60.60       91.48    144.23 o 
   6  -7   4        0.03      -69.56     69.56 o 
   7  -7   4       20.35       95.29     77.65 o 
   8  -7   4        6.02       71.92    105.26 o 
   9  -7   4      769.24      329.17    218.21 o 
  -9  -6   4       67.13       42.79     67.97 o 
  -8  -6   4      123.22       35.85     46.95 o 
  -7  -6   4      649.17      593.67     81.78 o 
  -6  -6   4      424.01      388.61     72.99 o 
  -5  -6   4       46.35       -2.09     44.78 o 
  -4  -6   4      537.88      574.74     75.41 o 
  -3  -6   4     3381.17     3362.34    108.32 o 
  -2  -6   4    10811.84    10844.29    190.30 o 
  -1  -6   4     2865.91     2742.20     74.26 o 
   0  -6   4    18811.55    17613.95    281.03 o 
   1  -6   4     3975.74     4523.74     89.86 o 
   2  -6   4    26134.59    28441.94    870.27 o 
   3  -6   4      186.06      214.36     87.21 o 
   4  -6   4     1277.31     1311.05    140.12 o 
   5  -6   4       26.98       39.47    102.73 o 
   6  -6   4      247.49      144.96     89.15 o 
   7  -6   4       44.58      179.74     78.09 o 
   8  -6   4      361.16      145.14     86.38 o 
   9  -6   4        0.04      -90.46     90.46 o 
  -9  -5   4        9.67       17.17     47.74 o 
  -8  -5   4       51.59       36.59     47.23 o 
  -7  -5   4      448.74      365.96     50.34 o 
  -6  -5   4       18.95        8.26     65.41 o 
  -5  -5   4       86.19      135.40     47.10 o 
  -4  -5   4     1134.05     1102.84     50.83 o 
  -3  -5   4     2134.80     1983.74     93.02 o 
  -2  -5   4     1310.65     1238.54     47.54 o 
  -1  -5   4     7586.01     8050.61    137.77 o 
   0  -5   4     4467.77     4473.12     86.15 o 
   1  -5   4    19555.89    18787.39    273.39 o 
   2  -5   4     1258.66     1296.03    109.17 o 
   3  -5   4     1327.67     1530.03    122.91 o 
   4  -5   4        2.12      183.79     89.13 o 
   5  -5   4      272.97      249.56     77.24 o 
   6  -5   4       32.26      102.51     66.84 o 
   7  -5   4      262.94      224.65     99.91 o 
   8  -5   4       29.76       58.89     97.14 o 
   9  -5   4      591.30      385.76    170.34 o 
  -9  -4   4      825.63      917.37     94.30 o 
  -8  -4   4      321.99      257.44     59.39 o 
  -7  -4   4       73.41      172.88     43.15 o 
  -6  -4   4      318.38      329.35     68.03 o 
  -5  -4   4       48.60      103.65     75.95 o 
  -4  -4   4      772.68      786.36     70.07 o 
  -3  -4   4      625.65      764.88     91.01 o 
  -2  -4   4     1070.49     1105.06     54.18 o 
  -1  -4   4     2387.83     2203.88     94.67 o 
   0  -4   4     9745.46     9224.18    183.77 o 
   1  -4   4     1433.00     1295.57     53.57 o 
   2  -4   4    25583.59    26605.59    777.28 o 
   3  -4   4       89.81      525.17    154.51 o 
   4  -4   4      710.04      886.27    155.47 o 
   5  -4   4        0.03       -3.94     57.28 o 
   6  -4   4       10.24      -17.63     38.04 o 
   7  -4   4        0.57        0.64     43.33 o 
   8  -4   4       18.31       19.73     93.50 o 
   9  -4   4      116.29      132.84     67.67 o 
  10  -4   4       42.17       56.65     90.98 o 
  -9  -3   4      222.80      216.32     52.65 o 
  -8  -3   4     1882.73     1774.52    129.52 o 
  -7  -3   4     1005.68      963.24     65.06 o 
  -6  -3   4      488.28      554.17    119.51 o 
  -5  -3   4      132.53      116.87     59.42 o 
  -4  -3   4        3.44      -20.84     27.92 o 
  -3  -3   4     2955.51     3615.49    103.61 o 
  -2  -3   4        0.71      -26.29     26.29 o 
  -1  -3   4      686.18      629.68     36.88 o 
   0  -3   4      301.69      296.13     27.46 o 
   1  -3   4      355.70      220.59     25.85 o 
   2  -3   4       27.38      -67.68     67.68 o 
   3  -3   4     3984.10     3359.74    102.49 o 
   4  -3   4        3.07        5.76     24.26 o 
   5  -3   4     2760.08     2594.73     84.11 o 
   6  -3   4       14.38      -70.06     99.22 o 
   7  -3   4        1.65      -11.72     53.94 o 
   8  -3   4       10.23        5.85     77.51 o 
   9  -3   4      290.84      259.76     96.34 o 
  10  -3   4       30.83      -17.21    192.78 o 
 -10  -2   4      111.95       14.48    114.13 o 
  -9  -2   4      476.71      333.26     72.58 o 
  -8  -2   4      527.22      361.49    221.55 o 
  -7  -2   4     4078.64     4049.08    138.75 o 
  -6  -2   4     1150.67     1446.85    147.83 o 
  -5  -2   4     1161.44     1138.02     53.19 o 
  -4  -2   4      266.33      297.08     35.91 o 
  -3  -2   4     1285.01     1413.77     47.50 o 
  -2  -2   4     1202.68     1074.76     30.49 o 
  -1  -2   4      117.47      100.48     23.74 o 
   0  -2   4     2079.69     2356.10     80.23 o 
   1  -2   4      259.75      266.49     40.13 o 
   3  -2   4        6.69       -6.09     29.09 o 
   4  -2   4     8396.15     8150.11    140.42 o 
   5  -2   4      165.04      194.31     53.50 o 
   6  -2   4     3089.47     3128.21    133.11 o 
   7  -2   4        3.94      -25.97    114.50 o 
   8  -2   4     2090.46     2141.49    144.04 o 
   9  -2   4        1.05       41.90     51.39 o 
  10  -2   4        0.54       13.86     55.55 o 
 -10  -1   4      586.44      303.78    133.06 o 
  -9  -1   4      223.02      135.34     74.02 o 
  -8  -1   4      738.30      659.89    131.13 o 
  -7  -1   4     2457.79     2514.18    120.19 o 
  -6  -1   4     2366.10     2498.78     77.13 o 
  -5  -1   4     6375.65     5994.03    160.59 o 
  -4  -1   4      117.88      129.96     35.07 o 
  -3  -1   4     7684.86     7917.33    147.51 o 
  -2  -1   4      162.54      187.59     20.30 o 
  -1  -1   4     4466.57     4441.59     68.26 o 
   0  -1   4      450.55      462.23     37.72 o 
   2  -1   4        0.11      -16.05     49.32 o 
   3  -1   4       20.13      -15.67     51.89 o 
   4  -1   4      120.06       98.81     28.60 o 
   5  -1   4    11282.78    11151.04    395.13 o 
   6  -1   4      231.98      155.15     48.16 o 
   7  -1   4        8.60        5.65     53.69 o 
   8  -1   4      202.31      162.17     53.30 o 
   9  -1   4       61.82      134.40     58.82 o 
  10  -1   4        0.55       55.48     74.62 o 
 -10   0   4       41.32      107.64     84.64 o 
  -9   0   4      298.62      186.62     95.43 o 
  -8   0   4      204.30      231.44    171.97 o 
  -7   0   4      658.14      717.15     83.55 o 
  -6   0   4     2562.74     2495.02    146.41 o 
  -5   0   4     2717.47     2641.57     73.76 o 
  -4   0   4     7318.49     7892.51    116.74 o 
  -3   0   4       12.55       13.84     15.58 o 
  -2   0   4     5998.77     5745.69     72.61 o 
  -1   0   4       15.83       33.14     27.09 o 
   0   0   4     2103.88     1797.41     64.40 o 
   1   0   4      173.18      197.93     45.55 o 
   2   0   4     2067.21     2381.26     99.87 o 
   3   0   4        7.29      -49.10     49.10 o 
   4   0   4      885.02      924.07     62.07 o 
   5   0   4      177.38      228.56     41.12 o 
   6   0   4     5021.85     5166.30    122.92 o 
   7   0   4      361.81      378.49    116.62 o 
   8   0   4     1355.40     1159.50    137.23 o 
   9   0   4       22.12      -70.12    120.98 o 
  10   0   4       83.06       44.05     79.76 o 
 -10   1   4        8.90       -6.99     61.97 o 
  -9   1   4       62.31      117.74     70.44 o 
  -8   1   4      157.10      169.02     93.89 o 
  -7   1   4      805.09      721.58     84.89 o 
  -6   1   4      583.39      574.42     51.81 o 
  -5   1   4     6007.51     6143.76    125.17 o 
  -4   1   4     1897.69     1866.84     77.67 o 
  -3   1   4    14858.07    14902.57    195.74 o 
  -2   1   4      266.00      255.63     36.64 o 
  -1   1   4     2483.58     2696.40    172.68 o 
   0   1   4       41.61       46.87     27.22 o 
   1   1   4    42362.12    41442.02    781.01 o 
   2   1   4       95.81       85.66     49.99 o 
   3   1   4     2029.22     1739.99    244.15 o 
   4   1   4        4.11      -51.75    105.44 o 
   5   1   4        4.59      188.95    130.78 o 
   6   1   4      406.21      375.62     56.96 o 
   7   1   4      192.64      120.01     70.60 o 
   8   1   4      852.31      955.66    110.60 o 
   9   1   4       61.68      144.87    138.97 o 
  10   1   4      104.69     -153.74    157.72 o 
 -10   2   4        1.96       51.51     58.56 o 
  -9   2   4       99.52      119.28     62.01 o 
  -8   2   4        0.00       55.95     50.45 o 
  -7   2   4        8.40      -16.54     67.86 o 
  -6   2   4      563.68      622.43     64.07 o 
  -5   2   4     1106.77     1056.82     55.59 o 
  -4   2   4      342.37      187.74     29.30 o 
  -3   2   4      822.47      954.39     52.49 o 
  -2   2   4     3229.31     3014.74     60.06 o 
  -1   2   4       17.53       53.76     21.73 o 
   0   2   4    10755.19    11024.30    147.01 o 
   1   2   4       51.67       74.25     35.93 o 
   2   2   4       30.98       58.32     50.71 o 
   3   2   4      102.21      139.19     42.88 o 
   4   2   4     2461.78     3010.75     95.76 o 
   5   2   4        8.60       16.95     38.66 o 
   6   2   4      322.65      244.92     47.01 o 
   7   2   4       25.34      -12.52     90.22 o 
   8   2   4      944.09     1010.18     88.39 o 
   9   2   4      689.63      738.49    119.57 o 
  10   2   4      298.76       75.60     75.05 o 
 -10   3   4        0.90       40.64     68.46 o 
  -9   3   4      524.11      549.55    100.56 o 
  -8   3   4       96.38       65.60     60.25 o 
  -7   3   4      130.99       48.87     31.76 o 
  -6   3   4      113.60      158.54     39.92 o 
  -5   3   4      510.08      586.40    113.00 o 
  -4   3   4       61.01       63.26     21.07 o 
  -3   3   4     2479.94     2255.14     47.56 o 
  -2   3   4      713.46      683.11     44.25 o 
  -1   3   4       52.35       66.97     30.67 o 
   0   3   4        0.66       32.93     38.93 o 
   1   3   4       23.88      115.16     43.62 o 
   2   3   4      128.97       71.33     42.19 o 
   3   3   4     2875.66     3063.74    111.89 o 
   4   3   4        5.89        5.44     40.17 o 
   5   3   4     1055.44      857.96     93.18 o 
   6   3   4       15.57      -10.62     66.92 o 
   7   3   4      613.83      701.10     73.67 o 
   8   3   4      451.11      407.01    170.30 o 
   9   3   4     1572.01     1357.95    143.65 o 
  10   3   4      355.50      154.89    180.83 o 
 -10   4   4        0.80      107.16     70.98 o 
  -9   4   4       64.86       72.68     53.75 o 
  -8   4   4      108.27      165.66     59.56 o 
  -7   4   4       23.22       45.07     35.13 o 
  -6   4   4      385.94      404.21     51.34 o 
  -5   4   4       21.79       26.25     30.75 o 
  -4   4   4      550.15      712.95     46.18 o 
  -3   4   4      612.28      626.31     38.70 o 
  -2   4   4    13152.98    12283.29    209.05 o 
  -1   4   4      217.09      197.34     43.54 o 
   0   4   4    21281.86    21243.82    484.32 o 
   1   4   4      196.43      179.82     92.86 o 
   2   4   4      296.12      472.47    115.21 o 
   3   4   4       87.67      184.81     59.34 o 
   4   4   4      402.85      345.35     90.67 o 
   5   4   4      641.37      841.75     85.59 o 
   6   4   4      130.88      180.77     49.68 o 
   7   4   4        0.12      112.24     51.54 o 
   8   4   4       17.75      -63.98     87.85 o 
   9   4   4      336.20      275.97     83.95 o 
  10   4   4      129.50       46.49    105.06 o 
  -9   5   4       20.26        1.04     92.27 o 
  -8   5   4        3.97      -37.25     61.58 o 
  -7   5   4      210.84      200.56     42.86 o 
  -6   5   4      163.40      203.30     51.48 o 
  -5   5   4       17.97       69.49     45.01 o 
  -4   5   4        2.75      -23.36     39.00 o 
  -3   5   4     5827.77     5567.67    156.88 o 
  -2   5   4       51.76       18.45     35.74 o 
  -1   5   4    17306.00    16722.17    288.44 o 
   0   5   4       31.78       16.93     67.34 o 
   1   5   4    13120.08    13475.21    308.18 o 
   2   5   4      177.21      160.98     47.78 o 
   3   5   4    15254.71    17115.98    446.81 o 
   4   5   4       67.69       97.38     48.33 o 
   5   5   4        9.38      136.29     67.50 o 
   6   5   4      164.45      205.07     52.95 o 
   7   5   4      135.12      136.81     54.38 o 
   8   5   4       15.28      -69.30     69.30 o 
   9   5   4        3.76      -31.25     71.97 o 
  10   5   4      130.15      179.04    124.78 o 
  -9   6   4       73.83      110.07    156.95 o 
  -8   6   4       92.51      217.46     97.42 o 
  -7   6   4       43.46      101.78     45.96 o 
  -6   6   4      384.16      468.25     56.72 o 
  -5   6   4       25.97        9.67     41.03 o 
  -4   6   4      393.44      478.82     41.57 o 
  -3   6   4        4.08        2.59     27.30 o 
  -2   6   4     4623.89     4720.12    200.42 o 
  -1   6   4       68.42       85.17     37.87 o 
   0   6   4     7807.47     7617.96    253.98 o 
   1   6   4      324.11      412.53     82.90 o 
   2   6   4      172.46      173.00     60.16 o 
   3   6   4      355.54      285.31     65.61 o 
   4   6   4      562.04      709.72    123.23 o 
   5   6   4      371.13      338.69    112.33 o 
   6   6   4     1529.87     1533.22    101.11 o 
   7   6   4      132.48      114.67     62.40 o 
   8   6   4      152.99      219.18     73.70 o 
   9   6   4       16.08       38.12    102.69 o 
  10   6   4       45.97      409.51    125.65 o 
  -9   7   4      575.93      870.56    260.40 o 
  -8   7   4        5.13       20.34     68.52 o 
  -7   7   4       43.54       -6.88     36.20 o 
  -6   7   4       32.25      -38.75     57.96 o 
  -5   7   4     1202.18     1140.24    108.91 o 
  -4   7   4       55.33       10.70     31.67 o 
  -3   7   4     2821.52     3099.56     65.11 o 
  -2   7   4       16.37        1.40     35.46 o 
  -1   7   4     3594.09     3490.80     98.70 o 
   0   7   4       78.76       33.40     48.45 o 
   1   7   4      180.85      140.40     66.79 o 
   2   7   4      918.67      985.29    232.59 o 
   3   7   4     1592.26     1247.65     95.20 o 
   4   7   4      920.24      905.04     76.14 o 
   5   7   4      478.98      394.08     98.06 o 
   6   7   4      124.52       84.82     53.87 o 
   7   7   4      681.39      502.00     94.78 o 
   8   7   4      285.72      271.46     98.43 o 
   9   7   4       42.97      122.62    403.22 o 
  10   7   4        8.26      -45.62    243.70 o 
  -9   8   4      284.42      279.17     89.13 o 
  -8   8   4       84.68      226.67     68.47 o 
  -7   8   4      101.03      169.65     54.55 o 
  -6   8   4      235.98      301.34     68.06 o 
  -5   8   4       66.94       19.10     67.43 o 
  -4   8   4     1126.19     1324.32    108.21 o 
  -3   8   4       35.88       57.63     29.84 o 
  -2   8   4      173.64      266.59     59.31 o 
  -1   8   4        8.33      -40.70     51.58 o 
   0   8   4      327.10      361.65     66.80 o 
   1   8   4      125.43       84.82     59.70 o 
   2   8   4     3433.84     3204.62    194.96 o 
   3   8   4     1308.96     1329.94     95.04 o 
   4   8   4     3906.91     3626.23    164.59 o 
   5   8   4      408.39      499.02     93.07 o 
   6   8   4      622.78      512.09    102.61 o 
   7   8   4       80.25       50.78     63.16 o 
   8   8   4        2.13       34.11     67.61 o 
   9   8   4       69.90      -55.21     68.71 o 
  -9   9   4      947.26      101.59    173.39 o 
  -8   9   4       11.78       50.02     75.67 o 
  -7   9   4      681.33      727.76     65.42 o 
  -6   9   4       60.00       60.96     34.40 o 
  -5   9   4       76.24      142.44     67.71 o 
  -4   9   4        3.04       46.03     34.01 o 
  -3   9   4     1495.65     1649.35    105.25 o 
  -2   9   4       14.41       24.92     45.63 o 
  -1   9   4      963.00     1054.78    116.45 o 
   0   9   4       30.38       25.48     56.34 o 
   1   9   4      136.07      139.81     87.08 o 
   2   9   4       13.24      121.43     95.37 o 
   3   9   4     1682.64     1592.07    170.62 o 
   4   9   4     2029.05     2081.15    263.48 o 
   5   9   4      170.97      219.54    126.47 o 
   6   9   4      807.81     1037.14    178.33 o 
   7   9   4      271.24      302.91     71.84 o 
   8   9   4      173.92      355.48     92.24 o 
   9   9   4       37.07      240.56    140.68 o 
  -8  10   4      191.68      302.60    138.13 o 
  -7  10   4      125.62      243.18     53.75 o 
  -6  10   4     1573.94     1916.86    120.45 o 
  -5  10   4        0.87       70.85     71.73 o 
  -4  10   4      760.25      955.37     84.38 o 
  -3  10   4       21.48      -28.18    121.50 o 
  -2  10   4     2289.63     2041.48    127.79 o 
  -1  10   4      254.98      303.27     70.90 o 
   0  10   4     1257.40     1342.72    102.06 o 
   1  10   4       86.33       81.47     56.58 o 
   2  10   4     3753.80     4609.96    182.02 o 
   3  10   4      668.52      707.81     85.75 o 
   4  10   4     1297.69     1590.66    146.74 o 
   5  10   4      163.84      264.70     95.52 o 
   6  10   4      285.30      142.99     97.34 o 
   7  10   4     1864.05     1825.75    197.60 o 
   8  10   4      287.12      435.61     94.80 o 
   9  10   4       28.07      156.88     90.09 o 
  -8  11   4       14.84      118.75    172.94 o 
  -7  11   4     1506.40     1574.11     73.25 o 
  -6  11   4        3.45      -57.75     57.75 o 
  -5  11   4     1539.11     1517.91     63.38 o 
  -4  11   4        1.45       68.96     73.98 o 
  -3  11   4       24.04       38.68     72.71 o 
  -2  11   4        3.73       -2.66     66.07 o 
  -1  11   4     1966.13     2281.21    110.63 o 
   0  11   4      237.14      241.06     83.51 o 
   1  11   4      948.48      849.37    133.31 o 
   2  11   4      221.40      301.26     75.67 o 
   3  11   4       20.03       91.44     86.89 o 
   4  11   4       75.69      105.89     73.96 o 
   5  11   4     1147.68     1117.28    130.02 o 
   6  11   4     2246.51     2307.91    141.67 o 
   7  11   4      963.45     1128.39    203.97 o 
   8  11   4     1458.53     1601.51    163.75 o 
   9  11   4      134.83      432.43    171.64 o 
  -8  12   4       33.07       94.59     79.21 o 
  -7  12   4        8.46       -0.55     83.74 o 
  -6  12   4      662.94      628.38    218.21 o 
  -5  12   4        0.53      -30.67     58.62 o 
  -4  12   4     1143.28     1076.87    174.95 o 
  -3  12   4       29.67       30.31     63.25 o 
  -2  12   4       59.76      110.05     84.06 o 
  -1  12   4       25.94      108.76     66.16 o 
   0  12   4      516.59      514.47    137.75 o 
   1  12   4       31.94        6.60     63.18 o 
   2  12   4      102.55       48.24     69.35 o 
   3  12   4      130.45      128.13     76.23 o 
   4  12   4      637.77      744.21     98.31 o 
   5  12   4      840.70      627.95     97.97 o 
   6  12   4      213.20       13.14    138.49 o 
   7  12   4     1909.95     1981.98    137.50 o 
   8  12   4      393.73      450.12     93.74 o 
  -7  13   4        9.05      -23.63     71.34 o 
  -6  13   4       20.37      -32.98     59.66 o 
  -5  13   4      813.92      680.08     77.06 o 
  -4  13   4       49.97       72.65     54.52 o 
  -3  13   4     3389.26     3814.53    196.49 o 
  -2  13   4      110.76       -3.22    134.60 o 
  -1  13   4      247.77      281.04    137.74 o 
   0  13   4      214.82      213.96     80.04 o 
   1  13   4        9.33      201.59    147.31 o 
   2  13   4      267.91      179.39    100.59 o 
   3  13   4      752.90      752.86    142.30 o 
   4  13   4       31.18       64.49    129.82 o 
   5  13   4      325.74      195.33    130.62 o 
   6  13   4      625.89      683.61     93.09 o 
   7  13   4      257.52      246.25    110.88 o 
   8  13   4      515.24      596.18    102.49 o 
  -7  14   4        0.38        5.18    166.19 o 
  -6  14   4      246.71      526.32    145.77 o 
  -5  14   4        0.48      -27.42    134.34 o 
  -4  14   4     1293.20     1174.52    107.32 o 
  -3  14   4      565.45      556.61     97.20 o 
  -2  14   4     2800.92     2341.53    228.80 o 
  -1  14   4      238.67      147.79     78.11 o 
   0  14   4      816.31      876.14    128.88 o 
   1  14   4      344.52      496.53     94.39 o 
   2  14   4      109.63       84.14     95.30 o 
   3  14   4       95.50      183.26     84.01 o 
   4  14   4      313.26      227.98    112.51 o 
   5  14   4        0.90       69.97     98.51 o 
   6  14   4       62.09       45.74     71.48 o 
   7  14   4      275.90      317.73    116.58 o 
  -6  15   4        1.17      611.60    273.18 o 
  -5  15   4        8.85       91.71     57.72 o 
  -4  15   4      289.08      230.31     56.92 o 
  -3  15   4      593.57      673.69    109.06 o 
  -2  15   4      602.07      542.89    122.86 o 
  -1  15   4     2419.91     2636.35    153.24 o 
   0  15   4      687.95      717.15    104.91 o 
   1  15   4     1155.08     1156.50    202.52 o 
   2  15   4      586.49      356.73    177.56 o 
   3  15   4        6.93      -76.29    100.41 o 
   4  15   4      158.04       -1.53    145.19 o 
   5  15   4      343.08      579.38    244.47 o 
   6  15   4       78.53       98.89     80.22 o 
   7  15   4      201.53      263.53    106.48 o 
  -6  16   4        6.01       65.76    131.13 o 
  -5  16   4       25.69      137.30    230.67 o 
  -4  16   4       37.62       76.23     39.98 o 
  -3  16   4      256.17      101.91    110.50 o 
  -2  16   4     1238.49     1225.12    219.09 o 
  -1  16   4      741.66      689.34    190.27 o 
   0  16   4     1251.47     1154.34    155.20 o 
   1  16   4     1238.52     1321.26    237.86 o 
   2  16   4      552.77      619.20    112.88 o 
   3  16   4      232.97      466.53    108.24 o 
   4  16   4      223.00      303.37    175.83 o 
   5  16   4      111.20       28.83     83.96 o 
   6  16   4      188.98      225.56    108.58 o 
  -5  17   4        2.03      -78.22    143.20 o 
  -4  17   4       17.21      -26.19    107.82 o 
  -3  17   4      371.22      330.56    106.89 o 
  -2  17   4       36.38      -42.32     89.98 o 
  -1  17   4      324.81      125.34    117.42 o 
   0  17   4     1447.50     1144.57    229.49 o 
   1  17   4      623.38      574.43    139.92 o 
   2  17   4      451.80      640.03    211.47 o 
   3  17   4       66.72       93.60     95.82 o 
   4  17   4      210.62      358.26    112.96 o 
   5  17   4        0.01      157.98    121.09 o 
  -4  18   4       43.76      -94.68    103.03 o 
  -3  18   4        0.26      -67.02    121.81 o 
  -2  18   4       39.82      184.31    156.30 o 
  -1  18   4      246.31      133.22    102.76 o 
   0  18   4      348.63      439.93    118.92 o 
   1  18   4      513.93      354.33    114.84 o 
   2  18   4      267.94      301.16    158.29 o 
   3  18   4      479.94      454.56    122.89 o 
   4  18   4      264.64      158.39    103.79 o 
   5  18   4      404.01      413.59    182.87 o 
  -3  19   4        5.22       38.51    133.96 o 
  -2  19   4        7.71      -37.13    120.17 o 
  -1  19   4       37.65     -105.73    108.02 o 
   0  19   4      121.17      150.60    143.14 o 
   1  19   4       31.62      -11.36    112.96 o 
   2  19   4      543.07      544.89    165.05 o 
   3  19   4       31.12      118.77    113.56 o 
  -1  20   4       46.05       55.35    268.43 o 
   0  20   4       25.37      -49.21    187.08 o 
   1  20   4        0.39     -148.61    148.61 o 
  -2 -17   5       38.23      405.57    197.88 o 
  -1 -17   5      386.91      219.05    105.69 o 
   0 -17   5       44.39       29.12     60.20 o 
   1 -17   5       47.11      -48.93    244.41 o 
   2 -17   5        8.93       83.87    173.64 o 
  -4 -16   5      215.75      119.19    206.78 o 
  -3 -16   5      276.79      167.75     73.77 o 
  -2 -16   5        6.56      -18.40     68.95 o 
  -1 -16   5        1.34       10.28     81.66 o 
   0 -16   5      267.18      246.19    148.66 o 
   1 -16   5       72.95       70.58     64.26 o 
   2 -16   5      319.67      752.51    427.68 o 
   3 -16   5      131.58      231.69    283.20 o 
   4 -16   5      162.80      156.30    173.00 o 
  -5 -15   5      182.34      624.02    385.82 o 
  -4 -15   5      689.19      451.39     94.50 o 
  -3 -15   5       70.18        9.10     74.63 o 
  -2 -15   5       90.89      194.65    186.49 o 
  -1 -15   5       44.35       69.34     59.03 o 
   0 -15   5       94.78     -134.15    134.15 o 
   1 -15   5      241.45      185.62     74.02 o 
   2 -15   5      190.95      314.15    157.78 o 
   3 -15   5      260.02      395.58    166.45 o 
   4 -15   5       15.82       29.80    143.46 o 
   5 -15   5      123.31      -72.05    273.69 o 
  -5 -14   5       60.19       66.52     75.28 o 
  -4 -14   5      183.02      113.21     74.03 o 
  -3 -14   5       41.35      -11.83     85.89 o 
  -2 -14   5      103.17      241.75     66.82 o 
  -1 -14   5      115.45       19.20    108.42 o 
   0 -14   5       32.61       -8.97     67.19 o 
   1 -14   5       36.77       23.04     41.49 o 
   2 -14   5      200.22      246.74     86.85 o 
   3 -14   5     1968.94     2404.54    248.78 o 
   4 -14   5      186.77      336.50    271.12 o 
   5 -14   5      367.70      273.18    171.20 o 
   6 -14   5       87.13      413.17    330.33 o 
  -6 -13   5       21.05      -57.63    154.63 o 
  -5 -13   5      725.67      543.73     91.05 o 
  -4 -13   5      187.57       96.31     61.92 o 
  -3 -13   5      144.93      121.56     78.58 o 
  -2 -13   5       50.72        5.45     59.28 o 
  -1 -13   5      124.64       37.88     69.27 o 
   0 -13   5      130.72      166.44     50.12 o 
   1 -13   5        5.71       70.60     39.10 o 
   2 -13   5        5.58        5.67     87.94 o 
   3 -13   5       64.64       -5.91    114.69 o 
   4 -13   5      166.58      295.01    152.96 o 
   5 -13   5       13.87     -158.49    258.02 o 
   6 -13   5      185.31      251.09    172.87 o 
  -7 -12   5        1.73       31.16     62.50 o 
  -6 -12   5     1154.24      925.66    203.70 o 
  -5 -12   5      628.17      410.25    111.80 o 
  -4 -12   5      388.35      418.23     77.74 o 
  -3 -12   5        4.77      136.92     96.24 o 
  -2 -12   5       15.88      -69.06     84.99 o 
  -1 -12   5      132.27      148.67     73.49 o 
   0 -12   5        1.96       -0.35     46.81 o 
   1 -12   5      192.66      217.90     55.39 o 
   2 -12   5       12.09      -14.24     32.44 o 
   3 -12   5      346.95      461.85    144.23 o 
   4 -12   5      181.63       86.05    221.29 o 
   5 -12   5      432.94      457.74    168.51 o 
   6 -12   5       61.65        7.45    222.06 o 
   7 -12   5      340.22      363.59    118.03 o 
  -7 -11   5      379.68      280.68    101.73 o 
  -6 -11   5      256.71      197.14     70.26 o 
  -5 -11   5     2219.53     2489.42    124.24 o 
  -4 -11   5     1037.12     1135.21     79.18 o 
  -3 -11   5      922.70     1274.59    168.73 o 
  -2 -11   5       91.12       98.70     65.53 o 
  -1 -11   5       34.30       33.86     60.86 o 
   0 -11   5       16.94      -45.44     45.44 o 
   1 -11   5       19.38       19.21     44.75 o 
   2 -11   5     1289.20     1309.20     71.46 o 
   3 -11   5       71.16      163.50    195.73 o 
   4 -11   5        1.07       40.33    117.52 o 
   5 -11   5       75.87       88.11    127.02 o 
   6 -11   5      120.64      151.12     92.85 o 
   7 -11   5       68.22      127.74    117.44 o 
  -8 -10   5       79.37      344.15    195.22 o 
  -7 -10   5       20.77      123.31    122.36 o 
  -6 -10   5      665.32      853.25     79.28 o 
  -5 -10   5      448.56      424.04     61.91 o 
  -4 -10   5     2015.30     2135.08    123.71 o 
  -3 -10   5     1098.81     1264.84    176.13 o 
  -2 -10   5      456.33      476.42     91.86 o 
  -1 -10   5      170.00      164.11     65.61 o 
   0 -10   5      112.96      159.52     42.15 o 
   1 -10   5        0.41       17.32     62.29 o 
   2 -10   5      121.44       72.45     30.42 o 
   3 -10   5     5521.35     6076.46    319.03 o 
   4 -10   5       57.95      236.45    122.14 o 
   5 -10   5        2.29        7.32    187.90 o 
   6 -10   5       18.09      -85.63     85.63 o 
   7 -10   5      519.86      785.20    266.63 o 
   8 -10   5        0.02       23.85     92.68 o 
  -8  -9   5       15.30      166.14    102.23 o 
  -7  -9   5      114.32       91.20     65.32 o 
  -6  -9   5       16.24      112.63     86.69 o 
  -5  -9   5      601.44      712.78    144.09 o 
  -4  -9   5      847.68      901.66     74.31 o 
  -3  -9   5     2734.18     2774.21    134.67 o 
  -2  -9   5     1047.06     1124.26    116.87 o 
  -1  -9   5      603.51      683.00     83.97 o 
   0  -9   5      362.59      449.46     48.41 o 
   1  -9   5      571.54      526.54     66.23 o 
   2  -9   5     1113.15     1086.26     93.25 o 
   3  -9   5       20.07       99.66    102.10 o 
   4  -9   5      207.74      270.48    200.10 o 
   5  -9   5       40.18      -67.56    112.76 o 
   6  -9   5        1.24       43.81    133.60 o 
   7  -9   5        0.08      -28.82    104.23 o 
   8  -9   5      408.55      301.08    137.98 o 
  -8  -8   5        0.68       47.68     72.27 o 
  -7  -8   5      116.39      145.97     91.10 o 
  -6  -8   5      612.42      551.59    131.74 o 
  -5  -8   5      339.74      354.07     60.13 o 
  -4  -8   5      584.55      455.64     77.42 o 
  -3  -8   5      305.47      433.11     98.16 o 
  -2  -8   5     2816.95     2821.47     96.07 o 
  -1  -8   5     1516.80     1428.85     84.06 o 
   0  -8   5      871.22      947.93     49.92 o 
   1  -8   5      393.05      421.24     32.45 o 
   2  -8   5      157.78      199.91     52.99 o 
   3  -8   5       21.77      -16.05    152.32 o 
   4  -8   5        0.05       96.07    105.70 o 
   5  -8   5      925.65     1743.88    187.51 o 
   6  -8   5        0.02      -16.74    125.16 o 
   7  -8   5       79.88       59.75     95.74 o 
   8  -8   5        0.21      140.25    177.82 o 
   9  -8   5       11.93      192.99    127.10 o 
  -9  -7   5       51.99       97.79    139.33 o 
  -8  -7   5       79.73      148.84     98.77 o 
  -7  -7   5      183.59      139.72     73.31 o 
  -6  -7   5       26.63      -16.25     54.66 o 
  -5  -7   5      127.24       69.96     48.50 o 
  -4  -7   5      245.42      248.81     52.35 o 
  -3  -7   5      530.64      637.67     50.53 o 
  -2  -7   5     5132.72     5089.77    295.08 o 
  -1  -7   5     2559.65     2585.33     80.14 o 
   0  -7   5     2894.57     2825.16     92.61 o 
   1  -7   5      531.79      518.68     58.65 o 
   2  -7   5    12576.68    11778.33    534.35 o 
   3  -7   5      265.64      198.43     95.04 o 
   4  -7   5     1442.83     1472.49    161.96 o 
   5  -7   5       36.95       92.54    110.65 o 
   6  -7   5      389.99      419.50     87.87 o 
   7  -7   5        2.86      -69.27     79.07 o 
   8  -7   5       37.82       34.88    106.72 o 
   9  -7   5        8.98       49.03    119.94 o 
  -9  -6   5        1.69       -2.61     71.00 o 
  -8  -6   5       15.17       15.38     51.75 o 
  -7  -6   5       14.59       53.28     52.43 o 
  -6  -6   5      331.34      320.03     56.37 o 
  -5  -6   5      571.25      644.06     64.90 o 
  -4  -6   5        9.57      -35.86     35.86 o 
  -3  -6   5      304.52      282.68     67.23 o 
  -2  -6   5      918.87      818.18     79.54 o 
  -1  -6   5     1959.06     1873.02     63.38 o 
   0  -6   5     1527.23     1434.27     59.14 o 
   1  -6   5     3060.70     2706.45     93.83 o 
   2  -6   5     3820.90     3533.09    173.00 o 
   3  -6   5     1713.28     1863.32    143.08 o 
   4  -6   5      224.45      242.23    103.52 o 
   5  -6   5     1532.24     1888.17    474.37 o 
   6  -6   5       33.67      102.79     71.17 o 
   7  -6   5      215.14      251.16    102.36 o 
   8  -6   5        4.51      -85.87     85.87 o 
   9  -6   5      553.33      542.85    238.95 o 
  -9  -5   5      641.71      447.49    102.92 o 
  -8  -5   5        4.33       62.89     53.16 o 
  -7  -5   5        1.50       72.79     53.69 o 
  -6  -5   5      318.03      321.18     65.19 o 
  -5  -5   5       18.39       33.61     40.84 o 
  -4  -5   5       27.16      -20.04     32.18 o 
  -3  -5   5      396.48      326.94     45.27 o 
  -2  -5   5      940.67      875.92     48.77 o 
  -1  -5   5      694.23      660.84     50.11 o 
   0  -5   5     2663.58     2644.85     79.53 o 
   1  -5   5     3018.22     3109.00    152.48 o 
   2  -5   5    18340.41    18542.64    554.45 o 
   3  -5   5      169.00       95.04     79.63 o 
   4  -5   5     2275.48     2363.89    232.59 o 
   5  -5   5       50.59      -44.87     70.36 o 
   6  -5   5      694.28      670.26     91.05 o 
   7  -5   5       10.17       78.71     93.26 o 
   8  -5   5       13.16       52.53     99.54 o 
   9  -5   5       27.16      -26.25    144.24 o 
  -9  -4   5      405.44      387.30     57.27 o 
  -8  -4   5     1398.67     1476.84     92.79 o 
  -7  -4   5      231.82      187.23     51.06 o 
  -6  -4   5      211.82      239.00     56.79 o 
  -5  -4   5        4.88       34.64     37.47 o 
  -4  -4   5      209.92      228.63     32.25 o 
  -3  -4   5       14.43      -15.55     24.26 o 
  -2  -4   5      656.31      749.71     40.57 o 
  -1  -4   5     2124.11     2212.32     52.88 o 
   0  -4   5     3091.67     2945.50     59.29 o 
   1  -4   5     5113.58     4905.61    140.23 o 
   2  -4   5     1164.27     1414.06    110.97 o 
   3  -4   5     5568.56     5763.73    354.22 o 
   4  -4   5       38.44       61.01     65.46 o 
   5  -4   5     4353.19     4448.99     80.21 o 
   6  -4   5        6.81       47.56     48.42 o 
   7  -4   5      176.19      204.26     83.10 o 
   8  -4   5       46.47       12.78     32.00 o 
   9  -4   5       94.44       24.85     81.45 o 
  10  -4   5        4.19       -8.96     88.80 o 
  -9  -3   5      642.67      580.96    114.99 o 
  -8  -3   5      315.41      297.01     80.16 o 
  -7  -3   5     2940.83     3027.07    159.75 o 
  -6  -3   5       10.43       -2.12     30.39 o 
  -5  -3   5     1482.72     1584.90    171.06 o 
  -4  -3   5      764.35      847.04     40.47 o 
  -3  -3   5      644.01      622.12     35.57 o 
  -2  -3   5     5959.64     6445.95     81.98 o 
  -1  -3   5     1734.52     1827.86     45.12 o 
   0  -3   5     5231.21     5447.82     91.75 o 
   1  -3   5        1.16      -31.48     31.48 o 
   2  -3   5       70.01       40.43     26.07 o 
   3  -3   5        5.20       13.14     12.39 o 
   4  -3   5    10599.83     9726.90    164.35 o 
   5  -3   5       14.27        7.35     32.19 o 
   6  -3   5     4253.04     4313.73    118.83 o 
   7  -3   5       58.08      -30.56     49.49 o 
   8  -3   5      844.78      833.73    120.47 o 
   9  -3   5        2.36       47.52     51.76 o 
  10  -3   5       21.17       13.87    200.36 o 
  -9  -2   5        0.88      -16.98     63.41 o 
  -8  -2   5      815.60      705.20     82.47 o 
  -7  -2   5     2063.14     2356.36    238.25 o 
  -6  -2   5     2914.55     3087.26     85.32 o 
  -5  -2   5     4137.74     4214.10    162.87 o 
  -4  -2   5      198.74      261.24     37.89 o 
  -3  -2   5     2028.52     2275.10     58.88 o 
  -2  -2   5       25.77       64.54     26.18 o 
  -1  -2   5     2973.53     3200.21    113.90 o 
   0  -2   5      680.59      723.52     49.00 o 
   1  -2   5      253.53      277.08     45.34 o 
   2  -2   5      106.05       82.84     51.12 o 
   3  -2   5       81.36      178.14     59.08 o 
   4  -2   5        1.22       -4.21     33.39 o 
   5  -2   5    12020.29    12755.09    282.75 o 
   6  -2   5      219.47      165.74     65.18 o 
   7  -2   5      230.55      239.93     62.48 o 
   8  -2   5        6.55      -53.19     63.45 o 
   9  -2   5      962.00      986.22    216.86 o 
  10  -2   5       22.37       75.81     59.19 o 
 -10  -1   5       22.87       91.96    209.73 o 
  -9  -1   5      131.67       66.93     74.11 o 
  -8  -1   5       32.20       31.47    166.32 o 
  -7  -1   5     1721.47     1635.19     60.43 o 
  -6  -1   5     1602.36     1861.53     70.84 o 
  -5  -1   5     8129.23     7791.27    153.81 o 
  -4  -1   5     2547.91     2371.38     57.58 o 
  -3  -1   5      924.81      944.87     40.76 o 
  -2  -1   5     2023.38     1881.18     29.94 o 
  -1  -1   5      521.00      473.42     22.51 o 
   0  -1   5     7759.80     7327.52    184.69 o 
   1  -1   5        0.33      -45.34     45.34 o 
   2  -1   5     2658.74     2695.96    181.61 o 
   3  -1   5       36.96       53.81     95.81 o 
   4  -1   5      507.79      608.78     79.63 o 
   5  -1   5      143.23      157.48     72.95 o 
   6  -1   5     4572.75     4155.48    191.11 o 
   7  -1   5       39.30      -91.19     91.19 o 
   8  -1   5       31.77        0.87     53.81 o 
   9  -1   5      133.65       99.65     56.81 o 
  10  -1   5       42.00       21.83     69.23 o 
 -10   0   5      120.79       82.58    116.75 o 
  -9   0   5        3.10      -50.75     65.57 o 
  -8   0   5       37.45       97.22     97.74 o 
  -7   0   5      153.11      259.67     70.12 o 
  -6   0   5     2469.18     2682.80     62.86 o 
  -5   0   5    12529.74    12671.04    188.08 o 
  -4   0   5     2274.15     2096.75     85.40 o 
  -3   0   5    15958.34    17040.32    199.28 o 
  -2   0   5      324.52      282.64     17.23 o 
  -1   0   5     2172.77     2017.55     53.76 o 
   0   0   5      907.16      922.20     91.77 o 
   1   0   5     9221.56     9131.01    318.13 o 
   2   0   5       72.82       86.92     70.53 o 
   3   0   5       66.43      -34.42     38.83 o 
   4   0   5       19.34       -4.09    102.88 o 
   5   0   5      902.89      924.84     50.41 o 
   6   0   5       35.60       97.52     62.16 o 
   7   0   5     3696.12     3842.62    287.37 o 
   8   0   5      138.47      106.75     65.82 o 
   9   0   5      879.71     1011.80    103.13 o 
  10   0   5      183.06      246.21     88.62 o 
 -10   1   5        0.36      -29.15    177.62 o 
  -9   1   5       50.36       41.50     56.47 o 
  -8   1   5        8.91       15.04     52.36 o 
  -7   1   5       45.06      -27.51     55.98 o 
  -6   1   5     2713.84     2681.44     82.57 o 
  -5   1   5     1539.56     1652.30     74.47 o 
  -4   1   5     6580.66     6248.76    168.78 o 
  -3   1   5     4284.02     4249.31    325.83 o 
  -2   1   5     5617.00     4948.73     68.60 o 
  -1   1   5      226.03      208.78     41.78 o 
   0   1   5    10452.65    10733.91    147.31 o 
   1   1   5       63.71      103.49     43.53 o 
   2   1   5     3180.25     3028.25    115.78 o 
   3   1   5       36.74       93.45     86.44 o 
   4   1   5     1984.90     2092.77    100.79 o 
   5   1   5      137.64      355.29    128.75 o 
   6   1   5      567.34      558.18    162.08 o 
   7   1   5      506.12      660.85     59.24 o 
   8   1   5      540.78      700.35     92.60 o 
   9   1   5      296.70      271.12    148.85 o 
  10   1   5      150.20      145.56     98.87 o 
 -10   2   5        3.77      -17.75     78.79 o 
  -9   2   5       10.56       41.33     56.95 o 
  -8   2   5       96.69      148.95     54.84 o 
  -7   2   5       61.79        6.79     36.25 o 
  -6   2   5      578.62      636.15     89.03 o 
  -5   2   5      360.25      308.91     49.67 o 
  -4   2   5      659.98      572.59     33.44 o 
  -3   2   5    12538.82    11766.25    145.22 o 
  -2   2   5      191.38      198.77     23.01 o 
  -1   2   5     6479.56     6237.56     71.55 o 
   0   2   5      183.16      244.33     52.98 o 
   1   2   5     3323.65     3339.72    102.14 o 
   2   2   5       29.70       42.20     39.28 o 
   3   2   5     5020.24     5356.16    194.83 o 
   4   2   5       35.06        2.36     50.82 o 
   5   2   5     1899.27     2013.10     90.50 o 
   6   2   5        2.89      -46.84     48.81 o 
   7   2   5      538.53      611.78     71.73 o 
   8   2   5      254.05      222.32    139.35 o 
   9   2   5     1073.97     1043.65     99.82 o 
  10   2   5      240.78       78.34     90.42 o 
 -10   3   5        0.04       10.94     62.06 o 
  -9   3   5       11.09       19.41     60.21 o 
  -8   3   5      725.84      751.44     84.06 o 
  -7   3   5       38.31       53.90     38.70 o 
  -6   3   5     1058.89      818.40    159.28 o 
  -5   3   5       44.94       82.17     30.34 o 
  -4   3   5       10.64       17.03     28.80 o 
  -3   3   5      287.94      336.11     28.29 o 
  -2   3   5     7626.35     6808.41    228.55 o 
  -1   3   5      393.01      401.65     41.42 o 
   0   3   5     3623.60     3894.26     95.18 o 
   1   3   5       95.81      133.16     51.44 o 
   2   3   5    12084.14    12075.36    263.51 o 
   3   3   5      142.93      140.60     55.51 o 
   4   3   5      291.52      372.28     53.87 o 
   5   3   5      105.43      136.58     65.25 o 
   6   3   5      573.03      744.17     78.68 o 
   7   3   5        2.86       20.17     45.78 o 
   8   3   5       96.57      142.56     86.95 o 
   9   3   5      659.50      517.96     88.16 o 
  10   3   5      111.23      151.81    104.67 o 
  -9   4   5       10.82      -52.93     52.93 o 
  -8   4   5      151.98      139.09     57.56 o 
  -7   4   5      340.26      329.45     52.19 o 
  -6   4   5       19.51      -17.09     29.26 o 
  -5   4   5      127.22      132.08     33.04 o 
  -4   4   5       56.01       37.42     26.94 o 
  -3   4   5      610.31      609.80     42.42 o 
  -2   4   5      342.54      363.64     35.67 o 
  -1   4   5     9716.54     9634.03    165.81 o 
   0   4   5       61.38       47.98     33.32 o 
   1   4   5    22890.33    24307.37    567.79 o 
   2   4   5        1.06       66.52     52.39 o 
   3   4   5     2277.25     2281.83    102.30 o 
   4   4   5      152.43      221.22     51.35 o 
   5   4   5      226.43      229.46     71.35 o 
   6   4   5       69.41      212.72     64.13 o 
   7   4   5      144.45      165.39     62.56 o 
   8   4   5      126.87      135.96     57.45 o 
   9   4   5        2.70       63.06     94.27 o 
  10   4   5       73.81       69.23    105.70 o 
  -9   5   5      261.17      159.27     61.25 o 
  -8   5   5      134.52      166.93     52.85 o 
  -7   5   5      224.76      290.72     73.70 o 
  -6   5   5     1315.96     1369.10     55.94 o 
  -5   5   5      293.48      285.98     55.04 o 
  -4   5   5        6.39      -19.18     37.85 o 
  -3   5   5      113.98       82.67     52.53 o 
  -2   5   5     6260.57     6141.51    124.20 o 
  -1   5   5        4.89      -30.70     38.27 o 
   0   5   5    12699.77    11601.73    465.19 o 
   1   5   5      156.95      125.93     54.21 o 
   2   5   5     7917.20     7725.77    164.71 o 
   3   5   5     1608.10     1750.72     86.18 o 
   4   5   5     9257.33     9558.28    407.52 o 
   5   5   5      140.82      106.38     55.84 o 
   6   5   5      178.12      179.37     65.76 o 
   7   5   5        6.99       75.34     52.55 o 
   8   5   5      279.89      205.26     71.76 o 
   9   5   5        0.36      -94.30     94.30 o 
  10   5   5       11.99      223.77     94.13 o 
  -9   6   5      633.03      822.42    327.12 o 
  -8   6   5      118.40       24.02     55.56 o 
  -7   6   5     1438.75     1431.18     70.61 o 
  -6   6   5      197.22      235.52     52.29 o 
  -5   6   5     2113.97     2155.29     77.45 o 
  -4   6   5       25.17       13.75     54.49 o 
  -3   6   5      338.21      389.49     84.57 o 
  -2   6   5       36.94       68.87     32.31 o 
  -1   6   5     8733.39     9043.67    188.18 o 
   0   6   5       27.94       10.41     35.59 o 
   1   6   5     3949.30     3687.76    102.33 o 
   2   6   5      145.66      115.88     46.07 o 
   3   6   5      661.95      421.56     71.13 o 
   4   6   5     1781.51     1787.99    147.41 o 
   5   6   5     1951.94     2007.32    315.69 o 
   6   6   5      110.45       77.30     64.14 o 
   7   6   5        1.95        8.89     90.13 o 
   8   6   5       99.20       72.99     81.64 o 
   9   6   5      108.26      466.43    259.57 o 
  10   6   5        0.31      142.67    114.18 o 
  -9   7   5      306.72      362.80    153.99 o 
  -8   7   5     1161.60     1253.87    122.69 o 
  -7   7   5      149.96      190.10     72.29 o 
  -6   7   5       50.38       59.14     39.27 o 
  -5   7   5        0.20      -34.43     34.43 o 
  -4   7   5      301.56      260.85     69.28 o 
  -3   7   5      582.48      561.13     60.06 o 
  -2   7   5      159.92      226.63     48.70 o 
  -1   7   5        3.65       66.85     37.96 o 
   0   7   5      978.04     1093.16    105.20 o 
   1   7   5        3.95      -26.33     43.25 o 
   2   7   5    11949.78    13051.02    269.47 o 
   3   7   5     1500.95     1255.42    229.51 o 
   4   7   5     5271.02     5517.19    196.76 o 
   5   7   5     2710.44     2594.88    180.00 o 
   6   7   5      185.44      163.86     86.29 o 
   7   7   5       91.14      116.77     59.21 o 
   8   7   5      212.00      260.29     69.41 o 
   9   7   5       45.46      -16.25     62.99 o 
  10   7   5        7.52      149.48     84.59 o 
  -9   8   5      435.97      348.62     94.97 o 
  -8   8   5      345.16      579.96    158.80 o 
  -7   8   5     1028.29     1134.59    122.15 o 
  -6   8   5       52.14       70.42     48.72 o 
  -5   8   5      870.83      849.67     74.96 o 
  -4   8   5       24.64       26.82     35.10 o 
  -3   8   5     1289.77     1391.47     93.15 o 
  -2   8   5       24.62       42.59     48.48 o 
  -1   8   5     2023.68     2014.96     77.65 o 
   0   8   5       56.65       22.75     52.59 o 
   1   8   5      473.09      661.47     75.79 o 
   2   8   5      977.76     1167.22    147.57 o 
   3   8   5      640.58      653.30     70.11 o 
   4   8   5     1127.16     1409.38     93.84 o 
   5   8   5     2289.13     2316.30    148.36 o 
   6   8   5     1109.82     1393.52    207.48 o 
   7   8   5     1267.31     1453.26    107.98 o 
   8   8   5      134.84       86.98     75.37 o 
   9   8   5      198.75      371.88    155.58 o 
  -9   9   5        9.52      344.35    155.47 o 
  -8   9   5     2024.35     2300.07     98.66 o 
  -7   9   5      117.22       98.43     49.66 o 
  -6   9   5     1394.12     1416.88     73.31 o 
  -5   9   5      147.98      148.64     42.92 o 
  -4   9   5      463.59      425.30     63.35 o 
  -3   9   5        5.05       33.91     88.49 o 
  -2   9   5      662.82      704.06    105.53 o 
  -1   9   5        7.78        9.63     42.95 o 
   0   9   5     2987.87     2803.26     99.71 o 
   1   9   5       12.02       56.93     54.07 o 
   2   9   5      327.68      746.70    209.09 o 
   3   9   5       87.60      149.83     68.13 o 
   4   9   5      411.93      419.96     75.99 o 
   5   9   5       11.18        1.31     61.18 o 
   6   9   5      493.54      664.15     90.41 o 
   7   9   5     1829.10     1744.94    389.14 o 
   8   9   5      161.37      110.96     94.69 o 
   9   9   5       26.92      -75.27     81.06 o 
  -8  10   5       93.76       70.01     49.94 o 
  -7  10   5      615.86      644.72     72.29 o 
  -6  10   5       11.66       67.11     43.07 o 
  -5  10   5     4067.88     4002.84    119.39 o 
  -4  10   5       55.53       43.89     41.39 o 
  -3  10   5       68.30       40.90     62.89 o 
  -2  10   5       21.69      -39.48     62.86 o 
  -1  10   5     2915.70     2983.44    227.46 o 
   0  10   5        0.01       13.03     59.62 o 
   1  10   5     1954.15     2119.16    146.67 o 
   2  10   5        9.15       61.37    105.51 o 
   3  10   5      202.01      342.80     76.19 o 
   4  10   5      108.44       72.89     67.26 o 
   5  10   5      319.30      329.17     93.18 o 
   6  10   5      983.43      815.50    119.21 o 
   7  10   5     1334.52     1324.27    115.12 o 
   8  10   5     1491.62     1561.89    121.70 o 
   9  10   5        2.53      139.17     83.29 o 
  -8  11   5        0.26      -35.96     48.16 o 
  -7  11   5        9.56       64.09     43.53 o 
  -6  11   5      627.89      735.57     65.76 o 
  -5  11   5       20.86       49.68     55.91 o 
  -4  11   5     1579.69     1702.72     96.86 o 
  -3  11   5       21.71       89.42     73.40 o 
  -2  11   5     2742.57     2990.86    150.19 o 
  -1  11   5        0.53       39.11    103.84 o 
   0  11   5      603.93      545.03     85.15 o 
   1  11   5        3.00        5.30    104.80 o 
   2  11   5     1614.86     1620.12    109.16 o 
   3  11   5      205.89      350.44     98.57 o 
   4  11   5      565.75      534.63    156.34 o 
   5  11   5       11.96       16.51     66.15 o 
   6  11   5      224.44      180.09     96.63 o 
   7  11   5     1254.56     1052.67    116.54 o 
   8  11   5      457.51      441.01    113.07 o 
   9  11   5      378.53      153.39     84.81 o 
  -8  12   5       42.31      198.60    191.82 o 
  -7  12   5       18.11       40.24     43.22 o 
  -6  12   5        2.13       47.36     47.52 o 
  -5  12   5      645.78      689.92     56.02 o 
  -4  12   5       79.49       92.37     54.96 o 
  -3  12   5     2056.21     2149.85    141.72 o 
  -2  12   5        6.04      -44.38    148.15 o 
  -1  12   5      510.66      633.10     95.36 o 
   0  12   5      153.69      150.99     69.02 o 
   1  12   5        9.03      -62.56    122.40 o 
   2  12   5      131.20      119.19    173.00 o 
   3  12   5     3179.09     3193.85    188.23 o 
   4  12   5     1435.73     1316.58    141.14 o 
   5  12   5      302.43      357.39    148.73 o 
   6  12   5      199.03      190.54     87.15 o 
   7  12   5       71.98      113.00     86.72 o 
   8  12   5      258.01      294.39     88.40 o 
  -7  13   5        8.80      229.43    318.32 o 
  -6  13   5       80.91       56.25     61.76 o 
  -5  13   5       76.70        2.94     82.52 o 
  -4  13   5     1000.00      970.81     57.24 o 
  -3  13   5      247.41      226.00     94.06 o 
  -2  13   5     3471.85     2980.65    143.52 o 
  -1  13   5      132.54      150.90     74.01 o 
   0  13   5      542.51      506.68     89.50 o 
   1  13   5      215.78      133.33     94.15 o 
   2  13   5       84.88      112.47     77.05 o 
   3  13   5       15.33       99.91     94.22 o 
   4  13   5      663.63      711.97    102.17 o 
   5  13   5       64.95      160.55    127.98 o 
   6  13   5       55.21      172.94    114.12 o 
   7  13   5      148.15       47.60    118.32 o 
   8  13   5      123.26      171.23     98.99 o 
  -7  14   5      263.06      124.62     82.05 o 
  -6  14   5       36.95       60.63     61.94 o 
  -5  14   5      345.89      365.07     68.90 o 
  -4  14   5        0.18       -6.40     56.21 o 
  -3  14   5      311.02      221.07     99.15 o 
  -2  14   5       22.04        9.91     87.01 o 
  -1  14   5      156.93      131.97     93.25 o 
   0  14   5      566.27      705.19    120.58 o 
   1  14   5      978.06     1046.80    131.92 o 
   2  14   5      601.98      486.62    125.22 o 
   3  14   5      200.73       51.52    103.20 o 
   4  14   5        2.71       70.76    100.07 o 
   5  14   5      497.47      656.69    109.26 o 
   6  14   5      185.26       68.66    104.57 o 
   7  14   5      122.67      139.78     97.17 o 
  -6  15   5      478.41     1114.93    178.65 o 
  -5  15   5        3.26       67.60     42.65 o 
  -4  15   5      108.80       98.22     42.70 o 
  -3  15   5      192.03       91.09     95.74 o 
  -2  15   5      140.08       38.68     92.26 o 
  -1  15   5      618.89      504.44    118.53 o 
   0  15   5     1696.31     1438.57    210.36 o 
   1  15   5     1077.04     1023.74    239.40 o 
   2  15   5      964.81     1041.38    194.51 o 
   3  15   5      746.44      805.38    146.03 o 
   4  15   5      602.78      603.56    215.06 o 
   5  15   5       71.52      255.31    125.67 o 
   6  15   5       99.03      115.66     82.01 o 
   7  15   5      286.81      263.96     94.73 o 
  -6  16   5       13.57       87.72    130.75 o 
  -5  16   5       52.77     -132.16    227.46 o 
  -4  16   5        5.41       41.20     41.03 o 
  -3  16   5      208.76      241.66     93.47 o 
  -2  16   5      220.69      173.50    110.43 o 
  -1  16   5      189.68      181.65     89.63 o 
   0  16   5      548.69      541.92    105.41 o 
   1  16   5      862.40      820.04    225.14 o 
   2  16   5     1032.34      973.17    126.40 o 
   3  16   5     1145.97     1561.53    203.37 o 
   4  16   5     1026.46      907.27    158.89 o 
   5  16   5      363.39      376.80    189.19 o 
   6  16   5       32.79      -17.50     79.19 o 
  -5  17   5       10.38       43.80    132.29 o 
  -4  17   5        1.94      -46.72     57.69 o 
  -3  17   5       49.15        9.38     96.71 o 
  -2  17   5       97.14      161.61    120.98 o 
  -1  17   5      272.96      142.04    114.17 o 
   0  17   5      845.90      841.00    306.70 o 
   1  17   5      862.21      829.09    167.29 o 
   2  17   5      454.40      556.49    280.18 o 
   3  17   5      238.03      254.25    154.57 o 
   4  17   5       39.67      -54.58    163.51 o 
   5  17   5      812.44      542.62    158.48 o 
   6  17   5       42.58       98.34    104.94 o 
  -4  18   5       35.61      196.26    134.02 o 
  -3  18   5        9.07      -89.75    121.69 o 
  -2  18   5        3.21     -125.72    125.72 o 
  -1  18   5        4.35       48.65     92.59 o 
   0  18   5      174.36      433.98    141.97 o 
   1  18   5       34.65     -167.70    258.92 o 
   2  18   5      118.88      392.94    142.27 o 
   3  18   5      105.16      -83.94    101.21 o 
   4  18   5      532.41      546.85    162.78 o 
   5  18   5      149.11     -126.84    128.80 o 
  -3  19   5        1.21     -110.66    110.66 o 
  -2  19   5       53.44      -25.34     98.63 o 
  -1  19   5        9.84      -81.13    128.34 o 
   0  19   5      123.47       55.06    109.68 o 
   1  19   5        1.78       64.69    104.44 o 
   2  19   5       14.42       -2.23     97.41 o 
   3  19   5      270.35      397.01    155.75 o 
   4  19   5       76.76       76.59    134.33 o 
  -1  20   5        5.79      -56.71    111.38 o 
   0  20   5        9.46      -31.54    164.91 o 
   1  20   5      165.83      138.86    199.16 o 
   2  20   5       57.78       46.41    190.21 o 
  -1 -17   6        0.91       66.91    123.09 o 
   0 -17   6       56.30       57.05     94.76 o 
   1 -17   6        0.45      -65.23    134.29 o 
  -3 -16   6        4.52        7.11    103.09 o 
  -2 -16   6       50.52      -23.68     69.57 o 
  -1 -16   6       15.91       40.83    157.69 o 
   0 -16   6       36.90       88.05     54.93 o 
   1 -16   6       31.87       88.43    121.64 o 
   2 -16   6       59.05      -34.75    148.28 o 
   3 -16   6      140.12       84.25    265.47 o 
  -4 -15   6       58.05       60.50    116.97 o 
  -3 -15   6      609.71      412.89    106.58 o 
  -2 -15   6       15.93      -76.08     76.08 o 
  -1 -15   6      124.85      179.16     63.93 o 
   0 -15   6       11.04      -45.66     77.78 o 
   1 -15   6        0.53      -18.47     65.59 o 
   2 -15   6      155.83       27.51    110.58 o 
   3 -15   6      385.67      338.17    171.33 o 
   4 -15   6      182.17       86.05    159.26 o 
   5 -15   6      122.81       67.56    278.70 o 
  -5 -14   6      111.44       28.16     86.64 o 
  -4 -14   6        3.52      -71.13     71.13 o 
  -3 -14   6      312.45      265.86     92.15 o 
  -2 -14   6      110.79      263.96    108.14 o 
  -1 -14   6       20.93      240.65    257.15 o 
   0 -14   6      308.49      273.84    102.45 o 
   1 -14   6        0.00       -7.30     56.99 o 
   2 -14   6       15.50       30.03     42.50 o 
   3 -14   6       69.77      -13.61    127.02 o 
   4 -14   6      719.10      639.86    315.43 o 
   5 -14   6      101.19       20.42    146.54 o 
  -6 -13   6      547.60      669.33    213.46 o 
  -5 -13   6       52.52       97.65    116.92 o 
  -4 -13   6      882.97     1170.48    254.23 o 
  -3 -13   6       17.99      -19.10     92.30 o 
  -2 -13   6      543.62      621.58     90.04 o 
  -1 -13   6       47.58       18.20     60.53 o 
   0 -13   6       41.14      171.77     54.20 o 
   1 -13   6      301.57      326.11     45.26 o 
   2 -13   6        0.47      167.83    155.23 o 
   3 -13   6      510.16      502.82    157.07 o 
   4 -13   6       15.79      -62.03    131.13 o 
   5 -13   6        1.75      209.09    271.51 o 
   6 -13   6       26.22       21.45    152.45 o 
  -6 -12   6        3.23        0.52     63.74 o 
  -5 -12   6     1928.01     2393.56    233.08 o 
  -4 -12   6      297.69      112.37     65.41 o 
  -3 -12   6      756.32     1004.48     78.80 o 
  -2 -12   6       54.28       63.78     57.69 o 
  -1 -12   6      139.53      145.89     64.30 o 
   0 -12   6       66.85       85.24     47.63 o 
   1 -12   6        0.28      -25.44     34.11 o 
   2 -12   6      283.75      301.96     67.93 o 
   3 -12   6       81.94      218.85    132.42 o 
   4 -12   6      218.60       49.32    215.64 o 
   5 -12   6        2.56       17.72    130.75 o 
   6 -12   6       36.66       60.45    109.54 o 
   7 -12   6       30.00     -116.21    116.21 o 
  -7 -11   6       41.20      207.49     98.82 o 
  -6 -11   6      188.26      154.05     70.83 o 
  -5 -11   6      140.12      201.19     64.53 o 
  -4 -11   6     2402.02     2461.19    113.30 o 
  -3 -11   6      107.79      140.21     88.80 o 
  -2 -11   6      107.46      -53.30     53.30 o 
  -1 -11   6        5.34      -55.99     55.99 o 
   0 -11   6      341.90      397.21     49.76 o 
   1 -11   6       10.67        2.89     50.39 o 
   2 -11   6       18.55       75.64     32.21 o 
   3 -11   6     5114.55     4828.98    469.68 o 
   4 -11   6        2.06        9.63    114.05 o 
   5 -11   6       66.72       28.90    120.34 o 
   6 -11   6        6.14        7.33    104.99 o 
   7 -11   6      253.24      300.28    148.21 o 
  -7 -10   6        8.59      -67.71    130.35 o 
  -6 -10   6      293.56      276.28     60.81 o 
  -5 -10   6      334.40      349.06     88.42 o 
  -4 -10   6       19.88      140.32     66.01 o 
  -3 -10   6     1582.69     1582.35    121.01 o 
  -2 -10   6      469.77      533.37     67.33 o 
  -1 -10   6     1384.33     1516.28    123.45 o 
   0 -10   6      670.01      791.00     88.57 o 
   1 -10   6      567.46      499.38     41.40 o 
   2 -10   6     1664.09     1539.12    163.16 o 
   3 -10   6       75.27      115.33    112.12 o 
   4 -10   6      478.92      578.98    145.90 o 
   5 -10   6        0.41       81.81    207.16 o 
   6 -10   6        6.00      -11.68     79.89 o 
   7 -10   6       19.51       88.94     95.15 o 
   8 -10   6       61.52       44.75    128.13 o 
  -8  -9   6       23.46      -20.56     62.51 o 
  -7  -9   6       59.95       21.24     77.61 o 
  -6  -9   6      221.32      180.68     77.73 o 
  -5  -9   6      297.36      281.16     68.27 o 
  -4  -9   6      250.96      310.73     66.86 o 
  -3  -9   6      766.82      890.34    173.77 o 
  -2  -9   6     1375.79     1278.86    111.96 o 
  -1  -9   6     2322.85     2480.22    112.64 o 
   0  -9   6      294.33      258.92     42.63 o 
   1  -9   6     1722.77     1477.85     79.66 o 
   2  -9   6     1748.75     1497.90    145.84 o 
   3  -9   6      301.21      405.21    124.84 o 
   4  -9   6        0.37      -16.31    173.00 o 
   5  -9   6      312.31      515.41    146.16 o 
   6  -9   6        9.38       91.17    142.71 o 
   7  -9   6        7.05       -6.64    104.15 o 
   8  -9   6        5.45      101.72    124.13 o 
  -8  -8   6       78.08       54.60     83.25 o 
  -7  -8   6       44.48      142.99     56.21 o 
  -6  -8   6      493.62      389.39    103.01 o 
  -5  -8   6       33.20      -38.91     49.11 o 
  -4  -8   6       14.00       15.96     52.29 o 
  -3  -8   6      476.46      487.53     74.29 o 
  -2  -8   6     1785.99     1905.69     82.69 o 
  -1  -8   6      882.82      934.48    105.83 o 
   0  -8   6      518.05      645.64     45.06 o 
   1  -8   6      605.19      671.60     53.68 o 
   2  -8   6     2174.56     1841.39     51.64 o 
   3  -8   6      464.90      567.04    213.20 o 
   4  -8   6      342.78      576.03    231.05 o 
   5  -8   6        4.68       72.55     75.78 o 
   6  -8   6      385.18      369.67    101.85 o 
   7  -8   6        0.80      -58.16     99.09 o 
   8  -8   6        1.57      141.50    156.18 o 
   9  -8   6        3.07      122.11    127.81 o 
  -8  -7   6       84.40       52.58     60.30 o 
  -7  -7   6        0.91      -45.26     74.07 o 
  -6  -7   6      184.63      120.81     74.63 o 
  -5  -7   6      242.13      215.94     51.37 o 
  -4  -7   6      226.63      312.52     49.19 o 
  -3  -7   6       18.21        7.95     45.70 o 
  -2  -7   6        5.86      -22.38     47.71 o 
  -1  -7   6     2298.81     2411.40    112.84 o 
   0  -7   6     1039.48     1281.50     98.20 o 
   1  -7   6      459.38      365.55     45.98 o 
   2  -7   6     1022.53     1216.65    124.71 o 
   3  -7   6     4964.88     4858.40    389.41 o 
   4  -7   6      261.48      433.08    126.89 o 
   5  -7   6       55.92      -72.57     72.57 o 
   6  -7   6        2.65       -9.97     69.15 o 
   7  -7   6      439.39      424.59    147.89 o 
   8  -7   6        4.34       86.80    113.04 o 
   9  -7   6        5.90      -64.45    124.51 o 
  -9  -6   6      568.33      347.24     69.77 o 
  -8  -6   6        5.70      -43.13     51.14 o 
  -7  -6   6       51.33       86.62     65.30 o 
  -6  -6   6       56.35       81.33     49.11 o 
  -5  -6   6       20.28       62.16     43.32 o 
  -4  -6   6      839.20      987.80     79.91 o 
  -3  -6   6      298.08      327.01     53.43 o 
  -2  -6   6     4434.98     4589.97     95.31 o 
  -1  -6   6        1.31       39.90     44.21 o 
   0  -6   6      212.36      203.37     34.60 o 
   1  -6   6      354.89      338.75     33.56 o 
   2  -6   6     1658.59     1712.54    127.53 o 
   3  -6   6      164.65      273.31     98.00 o 
   4  -6   6     2887.24     3324.51    217.57 o 
   5  -6   6       85.72      200.16    126.89 o 
   6  -6   6      639.68      998.02    120.21 o 
   7  -6   6        7.66      -83.01     83.01 o 
   8  -6   6      109.64      137.67    123.42 o 
   9  -6   6        3.95      -47.60     93.24 o 
  -9  -5   6      141.52       58.10     72.46 o 
  -8  -5   6      366.46      401.36     66.69 o 
  -7  -5   6        7.31       55.31     64.79 o 
  -6  -5   6      310.46      216.12    135.11 o 
  -5  -5   6       80.01       66.13     39.95 o 
  -4  -5   6        7.36       31.26     46.12 o 
  -3  -5   6       54.98       21.52     32.78 o 
  -2  -5   6     1374.23     1503.92     44.77 o 
  -1  -5   6     2236.51     2223.12     55.17 o 
   0  -5   6       27.70       18.11     51.89 o 
   1  -5   6     1577.20     1340.67     55.38 o 
   2  -5   6     1765.08     1455.28    121.11 o 
   3  -5   6     1850.41     1492.79    133.57 o 
   4  -5   6      152.45      140.25     61.40 o 
   5  -5   6     5745.48     5689.71    542.76 o 
   6  -5   6       16.50       -1.27     62.98 o 
   7  -5   6      314.51      263.46    111.54 o 
   8  -5   6        8.41      -30.07    102.67 o 
   9  -5   6      334.08      233.58    122.17 o 
  -9  -4   6      701.88      597.70    264.21 o 
  -8  -4   6      257.77      400.25    144.41 o 
  -7  -4   6     1192.82     1153.39     70.96 o 
  -6  -4   6      976.28     1090.99     76.89 o 
  -5  -4   6      117.73      131.61     42.31 o 
  -4  -4   6       55.65       87.21     32.79 o 
  -3  -4   6      454.79      472.60     60.28 o 
  -2  -4   6     5239.90     5264.50    110.76 o 
  -1  -4   6      148.29      164.58     30.87 o 
   0  -4   6      640.58      645.52     37.77 o 
   1  -4   6      652.90      618.97     55.08 o 
   2  -4   6     9629.05     9182.78    136.41 o 
   3  -4   6      113.86      290.26    148.85 o 
   4  -4   6     3185.07     3277.02    138.58 o 
   5  -4   6       18.84       45.35     29.30 o 
   6  -4   6     3562.60     3375.50     80.30 o 
   7  -4   6       12.41       16.94     38.72 o 
   8  -4   6        5.19      -29.07     29.07 o 
   9  -4   6       13.01       37.71     85.58 o 
  10  -4   6       65.47      -16.29    110.84 o 
  -9  -3   6       25.82      -19.17    102.09 o 
  -8  -3   6      558.98      531.87     58.53 o 
  -7  -3   6      608.56      495.61     75.03 o 
  -6  -3   6     1652.44     1893.69    119.65 o 
  -5  -3   6     1059.66     1185.04     93.50 o 
  -4  -3   6      742.80      728.52     46.76 o 
  -3  -3   6     3076.50     3482.89     61.54 o 
  -2  -3   6       21.41       17.38     27.33 o 
  -1  -3   6     1165.15     1255.50     51.41 o 
   0  -3   6     2270.42     2170.21     57.75 o 
   1  -3   6      813.93      705.34     64.41 o 
   2  -3   6       55.74       29.32    109.68 o 
   3  -3   6      341.12      287.56     66.66 o 
   4  -3   6       58.12       52.67     41.48 o 
   5  -3   6     6905.86     6719.15    202.48 o 
   6  -3   6       16.66       19.39     76.29 o 
   7  -3   6     1823.55     1821.35    208.00 o 
   8  -3   6       42.28        6.13     87.21 o 
   9  -3   6      899.05     1024.27     72.41 o 
  10  -3   6        6.48      -80.66    127.79 o 
  -9  -2   6        0.34       15.99     53.16 o 
  -8  -2   6        4.28      -24.18     44.23 o 
  -7  -2   6     2212.16     2250.81     90.40 o 
  -6  -2   6     5423.94     5552.03    198.24 o 
  -5  -2   6     3476.24     3525.67     91.37 o 
  -4  -2   6     1150.77     1156.46     38.79 o 
  -3  -2   6     1634.62     1526.49     62.73 o 
  -2  -2   6     2401.48     2596.54     53.43 o 
  -1  -2   6     2149.69     2128.89     46.64 o 
   0  -2   6     5331.96     5121.26     86.50 o 
   1  -2   6       13.47       38.13     45.66 o 
   2  -2   6     9161.93     8772.67    232.47 o 
   3  -2   6        9.72      120.98    100.18 o 
   4  -2   6      208.73       -0.13     99.92 o 
   5  -2   6        0.76      -43.65     43.65 o 
   6  -2   6     1577.19     1554.33    129.14 o 
   7  -2   6      177.82       99.10     65.55 o 
   8  -2   6       34.41      -24.35     59.62 o 
   9  -2   6      175.09      189.70     80.28 o 
  10  -2   6        1.47     -139.99    139.99 o 
  -9  -1   6        0.33       51.37    111.22 o 
  -8  -1   6       86.23       41.76     68.49 o 
  -7  -1   6      568.03      669.28     78.14 o 
  -6  -1   6     1382.22     1407.28     52.69 o 
  -5  -1   6     2413.46     2488.93     58.32 o 
  -4  -1   6     2763.38     2715.32     73.00 o 
  -3  -1   6     1370.41     1205.97     69.92 o 
  -2  -1   6     2032.47     1945.05     40.21 o 
  -1  -1   6     4218.06     4132.98     57.14 o 
   0  -1   6      362.88      344.81     33.94 o 
   1  -1   6       20.47       27.63     24.72 o 
   2  -1   6       21.47       19.65     84.38 o 
   3  -1   6     3860.16     3560.06    217.70 o 
   4  -1   6        0.58      150.65    116.36 o 
   5  -1   6      117.01      124.80     35.44 o 
   6  -1   6      202.37      161.22     58.46 o 
   7  -1   6     2238.18     2500.43     86.68 o 
   8  -1   6       12.42       40.08     66.08 o 
   9  -1   6     1016.31     1335.33    160.93 o 
  10  -1   6       78.43       18.62    114.69 o 
  -9   0   6        0.51      -16.82    173.00 o 
  -8   0   6      265.51      202.03     64.60 o 
  -7   0   6       67.10       68.76     39.27 o 
  -6   0   6        1.49        9.78     46.06 o 
  -5   0   6     3825.44     3870.19     98.76 o 
  -4   0   6     5828.77     6030.26     96.54 o 
  -3   0   6     1038.85      985.61     30.25 o 
  -2   0   6     3289.42     2770.50     56.97 o 
  -1   0   6     1104.60      946.84     38.56 o 
   0   0   6      899.66      699.24     39.43 o 
   1   0   6      107.52       57.92     76.03 o 
   2   0   6      717.79      687.34     52.19 o 
   3   0   6       30.70       49.38     40.74 o 
   4   0   6       37.18       84.81     45.54 o 
   5   0   6        1.09       74.98     87.21 o 
   6   0   6        0.13       60.89     47.47 o 
   7   0   6      126.16       71.07    127.21 o 
   8   0   6      708.70      516.43    131.90 o 
   9   0   6      228.96       78.47    112.76 o 
  10   0   6      629.85      925.75    109.30 o 
  -9   1   6        3.97       90.42    105.57 o 
  -8   1   6       79.64      111.16     76.93 o 
  -7   1   6      210.53      178.04     60.79 o 
  -6   1   6      238.10      217.95     50.86 o 
  -5   1   6      156.37      194.68     58.84 o 
  -4   1   6     1973.85     2016.33     91.78 o 
  -3   1   6     1692.20     1575.39     41.08 o 
  -2   1   6     1890.06     1489.94     84.57 o 
  -1   1   6    12083.16    10103.04    353.66 o 
   0   1   6      540.64      516.38     45.08 o 
   1   1   6     5188.51     5073.24    101.44 o 
   2   1   6        6.00       62.50     51.95 o 
   3   1   6      219.08      386.07     49.34 o 
   4   1   6       15.20       70.30     79.05 o 
   5   1   6     4129.77     4184.88    227.46 o 
   6   1   6      198.57      164.33     43.71 o 
   7   1   6      795.18      756.11     75.16 o 
   8   1   6      138.27      -19.78     63.06 o 
   9   1   6      281.68      346.57    170.24 o 
  10   1   6      185.36      351.91     95.30 o 
  -9   2   6        2.16       23.86     49.27 o 
  -8   2   6      190.58       38.85     58.41 o 
  -7   2   6       11.76       52.78     44.26 o 
  -6   2   6       86.16      137.15     35.52 o 
  -5   2   6        1.52      -28.65     39.30 o 
  -4   2   6     2026.62     2308.39    154.41 o 
  -3   2   6      652.69      569.69     31.50 o 
  -2   2   6    13719.81    12469.10    231.39 o 
  -1   2   6      497.46      489.23     19.10 o 
   0   2   6    17832.12    17784.18    312.48 o 
   1   2   6       80.65       72.38     41.47 o 
   2   2   6    12236.29    12657.34    325.97 o 
   3   2   6      196.67      268.42    104.03 o 
   4   2   6    10246.09    11507.63    272.89 o 
   5   2   6       24.83       -3.03     58.72 o 
   6   2   6      821.21      922.69    144.68 o 
   7   2   6       25.11       74.49     55.91 o 
   8   2   6       83.77        4.50     67.43 o 
   9   2   6      155.95      166.50     93.90 o 
  10   2   6       58.37      119.44    158.23 o 
  -9   3   6        1.39       49.08     56.98 o 
  -8   3   6        0.27        7.15     44.60 o 
  -7   3   6       14.19       -4.16     53.02 o 
  -6   3   6       16.18        9.12     30.06 o 
  -5   3   6       93.79      103.16     26.91 o 
  -4   3   6        2.04        5.39     25.98 o 
  -3   3   6        4.17       -7.39     15.65 o 
  -2   3   6     1303.60     1168.74     42.67 o 
  -1   3   6     7809.07     7869.22    104.91 o 
   0   3   6      232.72      272.91     36.98 o 
   1   3   6     5409.66     5718.85    114.47 o 
   2   3   6      402.28      488.05     87.98 o 
   3   3   6      212.99      165.11     55.05 o 
   4   3   6      112.38      121.76     74.04 o 
   5   3   6      211.67      271.57    137.04 o 
   6   3   6        5.68       45.49    147.57 o 
   7   3   6      187.16      124.52     76.70 o 
   8   3   6        4.60       64.97     62.82 o 
   9   3   6       88.97       60.62     85.54 o 
  10   3   6       50.05      112.89     99.79 o 
  -9   4   6      211.37      141.37     67.37 o 
  -8   4   6      188.33      178.51     44.29 o 
  -7   4   6        2.56       12.74     31.82 o 
  -6   4   6     1000.51     1141.77     61.28 o 
  -5   4   6        1.91       13.38     22.51 o 
  -4   4   6     1871.54     1907.92     60.28 o 
  -3   4   6       36.58       30.83     26.76 o 
  -2   4   6    19470.89    19196.15    254.58 o 
  -1   4   6      210.06      181.00     46.49 o 
   0   4   6     8082.15     7697.80    129.68 o 
   1   4   6      505.40      561.91     59.38 o 
   2   4   6    13054.55    13012.27    525.74 o 
   3   4   6     1163.48     1208.24     68.06 o 
   4   4   6     3932.81     3934.64    159.00 o 
   5   4   6      262.88      293.70     62.96 o 
   6   4   6      160.52      253.95     83.44 o 
   7   4   6       86.28       37.94     58.20 o 
   8   4   6      562.45      847.21    237.68 o 
   9   4   6        5.12      -94.04     94.04 o 
  10   4   6       25.11      219.24    141.79 o 
  -9   5   6      243.32      272.02    105.25 o 
  -8   5   6      707.48      960.05     76.41 o 
  -7   5   6      162.88      166.10     44.30 o 
  -6   5   6       10.89        3.90     51.54 o 
  -5   5   6      351.98      340.98     39.69 o 
  -4   5   6      403.36      432.28     46.19 o 
  -3   5   6      106.73       55.53     33.03 o 
  -2   5   6      943.62      890.57     64.20 o 
  -1   5   6     1091.68     1080.43     71.53 o 
   0   5   6        2.99        0.11     30.42 o 
   1   5   6     6156.78     6057.96    153.83 o 
   2   5   6       52.73        1.41     48.82 o 
   3   5   6    13766.82    13072.68    304.29 o 
   4   5   6     2032.06     2227.65    183.40 o 
   5   5   6     5455.96     5698.59    174.37 o 
   6   5   6       25.06      -18.90    101.37 o 
   7   5   6      549.36      442.16     84.72 o 
   8   5   6       45.88       98.76     59.86 o 
   9   5   6        3.20      -34.73    112.96 o 
  10   5   6        3.58      103.90    112.64 o 
  -9   6   6      273.70      289.01     79.26 o 
  -8   6   6     2256.67     2443.60    207.22 o 
  -7   6   6      161.42      192.31     54.90 o 
  -6   6   6        9.91       -0.50     34.00 o 
  -5   6   6       19.78      -21.56     47.26 o 
  -4   6   6     1220.30     1364.81     57.59 o 
  -3   6   6      204.34      171.02     40.47 o 
  -2   6   6      820.10      917.35     55.80 o 
  -1   6   6      150.84      136.43     33.15 o 
   0   6   6     1082.15     1144.41    130.55 o 
   1   6   6        6.84       -7.30     45.48 o 
   2   6   6     7637.96     7984.55    173.58 o 
   3   6   6      602.56      731.47     78.43 o 
   4   6   6    16763.75    16609.15    356.46 o 
   5   6   6     1581.64     1720.00    173.94 o 
   6   6   6       70.59      223.41    122.76 o 
   7   6   6      229.17      164.89     79.44 o 
   8   6   6       29.34       59.72     77.35 o 
   9   6   6       19.49      210.29     88.68 o 
  10   6   6        0.33      -23.63    111.10 o 
  -9   7   6      191.49      176.95     78.91 o 
  -8   7   6      613.93      526.69     62.32 o 
  -7   7   6      623.82      984.96    119.36 o 
  -6   7   6      364.79      356.53     53.37 o 
  -5   7   6     1517.70     1739.35     67.57 o 
  -4   7   6       51.84       30.47     49.13 o 
  -3   7   6     3025.74     2854.80     69.82 o 
  -2   7   6        3.62      -35.38     55.94 o 
  -1   7   6      528.51      609.39     47.72 o 
   0   7   6        0.49      -48.48     48.48 o 
   1   7   6      163.75      198.26     57.23 o 
   2   7   6      180.12      192.97     63.94 o 
   3   7   6     7987.20     8514.45    232.77 o 
   4   7   6     1113.71     1117.52     99.02 o 
   5   7   6     9257.68     9072.31    450.23 o 
   6   7   6      458.98      396.75     98.26 o 
   7   7   6      808.32      647.27    271.46 o 
   8   7   6      218.17      105.31     84.16 o 
   9   7   6        0.33       62.43     84.04 o 
  10   7   6       21.98      114.36     76.19 o 
  -9   8   6        0.57      111.16     78.40 o 
  -8   8   6      302.96      286.80     85.98 o 
  -7   8   6      273.70      252.01     53.22 o 
  -6   8   6     5809.87     5864.28    123.05 o 
  -5   8   6      393.88      355.51     58.83 o 
  -4   8   6     3359.50     3468.98    313.70 o 
  -3   8   6       35.75       36.06     28.98 o 
  -2   8   6      129.59       75.89     47.70 o 
  -1   8   6       99.61       71.40     49.92 o 
   0   8   6     2038.43     2111.38     80.56 o 
   1   8   6      191.99      231.80     63.88 o 
   2   8   6      880.14     1223.58     96.77 o 
   3   8   6      133.53       73.76     53.63 o 
   4   8   6      896.54     1008.02    148.52 o 
   5   8   6      578.92      658.93     86.00 o 
   6   8   6     2365.26     2428.62    156.70 o 
   7   8   6     1889.36     2067.23    132.04 o 
   8   8   6      579.62      732.68    117.51 o 
   9   8   6      145.88      148.35    127.40 o 
  -9   9   6       26.44      244.83    130.10 o 
  -8   9   6        7.05       67.43     62.23 o 
  -7   9   6     1455.26     1853.06    117.85 o 
  -6   9   6      372.65      534.99     95.55 o 
  -5   9   6     4796.00     4886.95    218.85 o 
  -4   9   6       95.65       63.83     53.47 o 
  -3   9   6     2828.51     2728.96    115.83 o 
  -2   9   6       26.77        7.27     49.32 o 
  -1   9   6     1311.80     1264.42     92.79 o 
   0   9   6        6.32       42.78     81.62 o 
   1   9   6      334.87      349.63     71.00 o 
   2   9   6      145.35      147.10     96.76 o 
   3   9   6      141.58      176.24     71.41 o 
   4   9   6      485.66      374.03     92.93 o 
   5   9   6      415.14      500.87     86.05 o 
   6   9   6     1136.08      991.41    172.86 o 
   7   9   6     1486.25     1690.30    126.61 o 
   8   9   6     1528.17     1668.99    127.66 o 
   9   9   6      461.30      614.95    106.47 o 
  -8  10   6       36.26      -23.47     80.32 o 
  -7  10   6      226.44      202.52     64.84 o 
  -6  10   6     1251.79     1515.17     87.05 o 
  -5  10   6       11.66      -12.82     53.36 o 
  -4  10   6     6122.33     6186.12    146.09 o 
  -3  10   6        0.39      -38.20     59.33 o 
  -2  10   6     7334.94     7177.85    214.83 o 
  -1  10   6      204.40      214.08     56.64 o 
   0  10   6     1039.74     1022.62    193.23 o 
   1  10   6        1.66      -37.04     52.90 o 
   2  10   6     1043.82     1286.54    286.28 o 
   3  10   6      231.46      167.64    115.33 o 
   4  10   6     1193.88     1435.39    108.36 o 
   5  10   6       67.98       42.15    138.45 o 
   6  10   6      873.22      800.66     98.95 o 
   7  10   6     1012.45     1062.16    150.14 o 
   8  10   6      607.31      611.38    102.90 o 
   9  10   6      405.46      675.62    261.87 o 
  -8  11   6        5.62      -19.63     75.78 o 
  -7  11   6      412.77      240.01     73.11 o 
  -6  11   6        0.45      -86.05     86.05 o 
  -5  11   6      897.63      842.21     68.93 o 
  -4  11   6       51.84       18.63     48.23 o 
  -3  11   6     1426.55     1541.31    158.19 o 
  -2  11   6      166.27       59.21     94.34 o 
  -1  11   6     2785.76     2756.50    142.73 o 
   0  11   6       13.15      -40.47     95.58 o 
   1  11   6      385.83      363.77     72.98 o 
   2  11   6       17.12       20.10     59.34 o 
   3  11   6     1038.43     1290.58    151.68 o 
   4  11   6      419.60      479.62     90.34 o 
   5  11   6      972.79      886.82    123.75 o 
   6  11   6       24.18      -40.43     91.51 o 
   7  11   6       11.81      122.36     90.84 o 
   8  11   6      444.11      320.88    112.46 o 
   9  11   6      529.62      744.47    122.14 o 
  -8  12   6        2.61      -39.55    164.84 o 
  -7  12   6        0.24       -4.78     57.77 o 
  -6  12   6       62.19      100.74    107.69 o 
  -5  12   6        0.37      -64.19     81.11 o 
  -4  12   6     1877.99     1923.71    183.37 o 
  -3  12   6      482.34      522.02     94.84 o 
  -2  12   6     1470.91     1733.42    129.20 o 
  -1  12   6       54.66       57.53    107.43 o 
   0  12   6     4915.33     5348.46    212.09 o 
   1  12   6      667.05      786.87     90.01 o 
   2  12   6      406.49      402.13    103.34 o 
   3  12   6      290.33      302.52     85.73 o 
   4  12   6     2017.83     1785.87    160.72 o 
   5  12   6       25.21       36.71    105.57 o 
   6  12   6      494.44      506.75    102.05 o 
   7  12   6       14.78      -44.51     80.04 o 
   8  12   6      256.33      305.38    152.18 o 
  -7  13   6      104.57       39.69     54.91 o 
  -6  13   6       55.40       35.59     57.67 o 
  -5  13   6        1.62      -22.86     74.10 o 
  -4  13   6       68.17       57.97     39.80 o 
  -3  13   6      600.06      523.74    101.97 o 
  -2  13   6      157.28      115.44     82.96 o 
  -1  13   6     1115.84     1087.24    122.52 o 
   0  13   6       73.69        9.09     74.91 o 
   1  13   6     1020.77     1094.43    106.66 o 
   2  13   6     1395.10     1557.91    204.73 o 
   3  13   6      167.45      168.95     99.58 o 
   4  13   6       17.60       17.99    128.24 o 
   5  13   6        6.36      -82.21    105.38 o 
   6  13   6        8.12      123.52    108.29 o 
   7  13   6      167.22      112.03     97.85 o 
   8  13   6      176.95      233.50     99.89 o 
  -7  14   6        0.06      -73.84     76.99 o 
  -6  14   6     1013.02      954.00     76.33 o 
  -5  14   6       27.50       56.27    105.32 o 
  -4  14   6      118.62      208.82     46.45 o 
  -3  14   6       74.60      143.09    127.87 o 
  -2  14   6      293.46      315.36     97.89 o 
  -1  14   6       10.85      -40.44     82.39 o 
   0  14   6      365.83      305.55     84.27 o 
   1  14   6     1291.73     1323.50    145.54 o 
   2  14   6     1809.16     1516.77    167.67 o 
   3  14   6     1252.80     1629.22    223.41 o 
   4  14   6        1.71       -7.90     90.60 o 
   5  14   6       43.61       95.34     85.51 o 
   6  14   6      273.57      297.94    126.06 o 
   7  14   6        8.20       29.30     93.18 o 
   8  14   6       86.68      114.13    101.85 o 
  -6  15   6       17.42      167.35    124.32 o 
  -5  15   6      363.72      249.60    116.23 o 
  -4  15   6       99.82      167.13     63.89 o 
  -3  15   6        2.28       29.53    102.10 o 
  -2  15   6        5.67      -66.38     75.69 o 
  -1  15   6       44.71       90.81     92.74 o 
   0  15   6      675.46      740.43    113.15 o 
   1  15   6      634.15      563.78    100.85 o 
   2  15   6      441.92      480.88    100.85 o 
   3  15   6     1066.40      772.26    138.12 o 
   4  15   6     2350.10     2762.57    194.13 o 
   5  15   6      845.25      737.29    144.69 o 
   6  15   6        1.88      -65.09     91.80 o 
   7  15   6       10.71       -3.43    107.91 o 
  -6  16   6        6.27      252.76    236.70 o 
  -5  16   6        5.43       50.54    111.10 o 
  -4  16   6      487.74      404.27     83.78 o 
  -3  16   6      133.98       31.11    113.15 o 
  -2  16   6      192.84      276.53     98.06 o 
  -1  16   6       19.65      -75.56     80.55 o 
   0  16   6      114.65      135.98    113.34 o 
   1  16   6      456.30      439.28    169.15 o 
   2  16   6      248.29      128.94     90.81 o 
   3  16   6     1790.15     1725.39    272.67 o 
   4  16   6      314.79      290.57    130.14 o 
   5  16   6     1005.21      966.57    136.33 o 
   6  16   6       45.31       57.17    176.15 o 
  -5  17   6       87.08      316.46    260.72 o 
  -4  17   6       43.32       94.42     67.10 o 
  -3  17   6      110.93      196.32    175.12 o 
  -2  17   6       13.50       28.08    100.46 o 
  -1  17   6        0.64      -74.91    126.89 o 
   0  17   6      650.51      671.70    115.11 o 
   1  17   6       66.62       23.44     86.66 o 
   2  17   6      140.31      190.46     98.58 o 
   3  17   6       78.15      111.96    117.50 o 
   4  17   6      268.70      275.79    133.30 o 
   5  17   6      176.98      234.45    133.25 o 
   6  17   6     1061.77      771.25    216.75 o 
  -4  18   6       25.56       89.41    196.44 o 
  -3  18   6        0.82     -107.02    258.60 o 
  -2  18   6        8.78      -86.11    162.77 o 
  -1  18   6       72.84      -86.11    158.63 o 
   0  18   6      240.88      209.72    199.01 o 
   1  18   6       19.34       44.64     94.37 o 
   2  18   6      107.70       49.12    146.54 o 
   3  18   6      133.37      166.93    181.03 o 
   4  18   6        1.06       17.21    120.92 o 
   5  18   6      718.28      507.48    132.30 o 
  -3  19   6       90.59      105.07    107.30 o 
  -2  19   6       11.35      176.36    144.62 o 
  -1  19   6       46.16       91.19    101.39 o 
   0  19   6       55.04       85.31    123.13 o 
   1  19   6      252.39      139.66    128.79 o 
   2  19   6        7.19       32.84    127.77 o 
   3  19   6        2.26       31.93    121.12 o 
   4  19   6        4.63      181.71    201.60 o 
  -1  20   6      127.72      208.89    120.45 o 
   0  20   6       19.51       38.76    105.24 o 
   1  20   6       38.37      -91.44    112.34 o 
   2  20   6      414.96      458.59    171.63 o 
  -2 -16   7        4.45       77.60     94.13 o 
  -1 -16   7       14.18       85.44     70.57 o 
   0 -16   7       33.89      122.92    101.90 o 
   1 -16   7       13.45      347.25    254.36 o 
   2 -16   7       18.83      243.13    168.25 o 
   3 -16   7        3.69       49.70    263.29 o 
  -3 -15   7       56.52     -167.22    167.22 o 
  -2 -15   7       17.23       54.60     86.82 o 
  -1 -15   7       31.80       20.78     56.54 o 
   0 -15   7      122.81      112.64    114.19 o 
   1 -15   7        0.28     -115.93    120.00 o 
   2 -15   7       13.55      157.07    257.12 o 
   3 -15   7       33.00      233.11    156.69 o 
   4 -15   7      665.04      563.70    205.75 o 
  -5 -14   7       22.04      -68.10     93.49 o 
  -4 -14   7      383.66      469.26     79.22 o 
  -3 -14   7      118.76      -37.38     83.58 o 
  -2 -14   7      548.20      546.41     85.05 o 
  -1 -14   7      159.95      200.50     88.04 o 
   0 -14   7       38.02      126.95    142.99 o 
   1 -14   7      109.47      -38.68     99.63 o 
   2 -14   7       44.86       -7.45    117.26 o 
   3 -14   7      534.70      323.01    160.67 o 
   4 -14   7        0.59       55.23    250.96 o 
   5 -14   7        8.43      -19.39    150.01 o 
  -5 -13   7      652.12      569.00    171.51 o 
  -4 -13   7      241.56      325.12     78.26 o 
  -3 -13   7      915.67      894.08    123.10 o 
  -2 -13   7       69.46      126.65     58.52 o 
  -1 -13   7      471.86      520.18     83.20 o 
   0 -13   7       63.05       53.16     57.88 o 
   1 -13   7       14.38       40.16     85.68 o 
   2 -13   7      119.48       76.91     64.67 o 
   3 -13   7        2.84      -79.24    130.87 o 
   4 -13   7      182.77      165.68    150.01 o 
   5 -13   7        1.70      -57.28    258.67 o 
   6 -13   7       50.31        8.12     99.94 o 
  -6 -12   7       27.86      340.69    216.60 o 
  -5 -12   7       59.40      217.65     73.05 o 
  -4 -12   7     1046.07     1045.66    139.78 o 
  -3 -12   7       25.18       26.75     78.84 o 
  -2 -12   7      952.78      905.91    159.13 o 
  -1 -12   7      175.84      216.82     77.72 o 
   0 -12   7      789.01      896.84     98.41 o 
   1 -12   7        7.39       63.06     55.12 o 
   2 -12   7        3.34      -34.75     34.75 o 
   3 -12   7      111.25       30.95    113.92 o 
   4 -12   7        3.38      195.09    246.59 o 
   5 -12   7       20.31      -96.07    144.49 o 
   6 -12   7        0.15       93.14    120.33 o 
   7 -12   7       21.85      115.72    170.56 o 
  -7 -11   7       21.93       55.01     72.72 o 
  -6 -11   7       78.74       67.98     76.63 o 
  -5 -11   7      128.61      147.66     58.82 o 
  -4 -11   7       71.44      201.36     65.81 o 
  -3 -11   7      939.98     1268.34    125.58 o 
  -2 -11   7       37.91       17.56     60.47 o 
  -1 -11   7     1397.78     1537.47    124.24 o 
   0 -11   7      210.55      202.03     81.10 o 
   1 -11   7      958.76     1186.80     80.63 o 
   2 -11   7       44.42       88.73     61.26 o 
   3 -11   7      268.16      147.31    207.29 o 
   4 -11   7      564.13      572.30    160.67 o 
   5 -11   7       16.87     -138.07    138.07 o 
   6 -11   7       29.65       67.53     92.16 o 
   7 -11   7        9.94       90.55    136.27 o 
  -7 -10   7      111.82       56.48     64.28 o 
  -6 -10   7      105.85        9.61     58.57 o 
  -5 -10   7       13.96      -51.70     57.53 o 
  -4 -10   7      437.19      432.30     60.57 o 
  -3 -10   7       28.76       97.98     48.53 o 
  -2 -10   7      209.81      167.36     49.32 o 
  -1 -10   7      983.52     1134.29     67.53 o 
   0 -10   7     1040.40     1131.36     71.82 o 
   1 -10   7     1313.30     1372.99     80.38 o 
   2 -10   7      671.73      673.82     43.14 o 
   3 -10   7      631.86      538.27    139.22 o 
   4 -10   7        2.33     -122.01    122.01 o 
   5 -10   7       96.67      144.62    222.19 o 
   6 -10   7       14.14      -52.48    110.67 o 
   7 -10   7        7.70      -34.31    118.32 o 
   8 -10   7       11.17       31.11    128.81 o 
  -7  -9   7        0.56      113.42     64.55 o 
  -6  -9   7       42.07       -7.84     60.25 o 
  -5  -9   7      315.66      223.57     60.66 o 
  -4  -9   7      716.82      706.54     85.81 o 
  -3  -9   7      251.34      248.11     49.60 o 
  -2  -9   7       18.16       -4.96     46.21 o 
  -1  -9   7      797.95      980.40     73.60 o 
   0  -9   7      175.42      194.04     44.67 o 
   1  -9   7      583.71      768.47    224.99 o 
   2  -9   7     1698.85     1969.66    177.75 o 
   3  -9   7      972.56     1021.31    152.71 o 
   4  -9   7      134.05       85.92    190.72 o 
   5  -9   7       12.20       87.46    119.19 o 
   6  -9   7       54.80       46.04    144.21 o 
   7  -9   7       26.17       50.51     92.19 o 
   8  -9   7        0.29      -35.35     95.48 o 
  -8  -8   7      141.64      127.04     57.18 o 
  -7  -8   7        4.04      -49.96     49.96 o 
  -6  -8   7       56.01      178.87     59.45 o 
  -5  -8   7      639.50      800.98    113.99 o 
  -4  -8   7        5.36       51.59     47.05 o 
  -3  -8   7       55.41       15.19     54.99 o 
  -2  -8   7      168.45      170.91     50.14 o 
  -1  -8   7      147.53      201.98     60.08 o 
   0  -8   7       85.37       47.40     59.31 o 
   1  -8   7       79.50       87.16     46.37 o 
   2  -8   7     1166.35     1207.28    238.37 o 
   3  -8   7     2975.86     3145.86    349.73 o 
   4  -8   7      191.88      350.75    123.42 o 
   5  -8   7       45.37       10.37     69.77 o 
   6  -8   7       29.04       44.72     79.05 o 
   7  -8   7      153.63      134.05    110.65 o 
   8  -8   7        2.44      -78.93    116.71 o 
  -8  -7   7       30.74      107.16     75.46 o 
  -7  -7   7      380.73      347.77     61.28 o 
  -6  -7   7       49.71      123.13     42.44 o 
  -5  -7   7       89.60       89.32     66.89 o 
  -4  -7   7      341.18      368.51     46.25 o 
  -3  -7   7      120.36      224.92     52.33 o 
  -2  -7   7     2127.99     2138.66     82.52 o 
  -1  -7   7      278.26      327.47    101.65 o 
   0  -7   7      508.71      607.46     61.10 o 
   1  -7   7      483.30      538.03     47.17 o 
   2  -7   7      628.61      612.37    107.11 o 
   3  -7   7      765.09      805.92    217.31 o 
   4  -7   7     2498.66     3025.52    225.66 o 
   5  -7   7       67.21       24.01     69.71 o 
   6  -7   7       28.77       71.33    195.22 o 
   7  -7   7        0.31       21.96    103.48 o 
   8  -7   7       88.47      136.57    162.98 o 
   9  -7   7       15.50      108.16    132.47 o 
  -8  -6   7      719.43      612.25    100.06 o 
  -7  -6   7       28.79        5.12     57.13 o 
  -6  -6   7      328.25      279.52     69.24 o 
  -5  -6   7      441.84      499.48     77.74 o 
  -4  -6   7      219.22      177.94     48.62 o 
  -3  -6   7     1215.13     1178.53     69.97 o 
  -2  -6   7      981.92      879.75    124.54 o 
  -1  -6   7     4444.18     4941.15    135.34 o 
   0  -6   7      122.73      240.01     42.68 o 
   1  -6   7      817.01      739.25    129.57 o 
   2  -6   7        1.64        0.26     68.71 o 
   3  -6   7       45.76      101.46     93.11 o 
   4  -6   7      133.74      211.92    113.41 o 
   5  -6   7     3818.63     3445.02    423.00 o 
   6  -6   7       21.46       -0.50    122.27 o 
   7  -6   7      240.77       47.88     81.21 o 
   8  -6   7        0.87      140.81     93.55 o 
   9  -6   7      279.57       73.81     96.82 o 
  -9  -5   7      308.57       55.37     96.46 o 
  -8  -5   7        7.30       10.65     60.46 o 
  -7  -5   7      716.65      721.85    146.23 o 
  -6  -5   7      126.58      141.52     56.72 o 
  -5  -5   7      487.29      716.67    115.73 o 
  -4  -5   7      571.57      591.49     62.22 o 
  -3  -5   7      143.65      167.09     51.55 o 
  -2  -5   7      601.18      677.23     49.94 o 
  -1  -5   7      626.93      645.12     47.61 o 
   0  -5   7      508.71      449.23     49.24 o 
   1  -5   7       32.22       34.09     30.19 o 
   2  -5   7      216.92      538.27     90.80 o 
   3  -5   7        1.35      -25.56     77.70 o 
   4  -5   7      741.77      759.65     83.30 o 
   5  -5   7       78.44      200.73     85.38 o 
   6  -5   7     3627.03     4274.26    327.76 o 
   7  -5   7        0.14       56.33     99.91 o 
   8  -5   7      183.09      183.94    119.00 o 
   9  -5   7        2.45       74.06    112.72 o 
  -9  -4   7       88.31      223.64    117.17 o 
  -8  -4   7      474.04      444.76     57.24 o 
  -7  -4   7      292.12      261.78     88.80 o 
  -6  -4   7     1214.99     1437.40     87.43 o 
  -5  -4   7       64.48      115.95     51.01 o 
  -4  -4   7      845.21      891.79     67.25 o 
  -3  -4   7       56.64       40.64     24.09 o 
  -2  -4   7      222.82      229.80     27.76 o 
  -1  -4   7      121.84      134.11     34.99 o 
   0  -4   7       10.04        9.17     24.90 o 
   1  -4   7      306.51      336.34     49.91 o 
   2  -4   7        3.04      -24.05     24.05 o 
   3  -4   7      100.35       44.95     75.90 o 
   4  -4   7      136.32      178.36     60.73 o 
   5  -4   7      873.27      824.04    327.96 o 
   6  -4   7       10.42      -13.62     55.10 o 
   7  -4   7     2360.68     2318.06     93.37 o 
   8  -4   7        1.28        7.97     37.02 o 
   9  -4   7       14.53      218.75    109.23 o 
  -9  -3   7        3.01      -47.35     83.63 o 
  -8  -3   7        0.79       64.27     62.43 o 
  -7  -3   7      876.01      907.08     49.59 o 
  -6  -3   7      249.07      233.67     45.46 o 
  -5  -3   7      973.86      962.06     54.80 o 
  -4  -3   7     2692.93     2596.30     57.78 o 
  -3  -3   7      492.18      504.87     53.50 o 
  -2  -3   7     5873.99     6208.89     88.19 o 
  -1  -3   7     1223.22     1161.99     62.16 o 
   0  -3   7      825.72      819.38     38.15 o 
   1  -3   7       70.53       46.11     40.52 o 
   2  -3   7    13248.77    13696.51    220.33 o 
   3  -3   7        6.56       17.71     18.53 o 
   4  -3   7     1170.06     1035.93    250.96 o 
   5  -3   7       49.04       71.46     28.95 o 
   6  -3   7     1759.94     1552.10     66.20 o 
   7  -3   7        6.22       13.52     45.71 o 
   8  -3   7      902.18      842.19     66.66 o 
   9  -3   7       19.89      118.80    211.92 o 
  10  -3   7      136.46        0.59     88.91 o 
  -9  -2   7       86.36        1.88     75.09 o 
  -8  -2   7       45.11       68.89     94.98 o 
  -7  -2   7       66.74       54.91     48.00 o 
  -6  -2   7      897.77      965.08     59.01 o 
  -5  -2   7     4773.04     4808.43     96.99 o 
  -4  -2   7     1358.54     1377.92     66.05 o 
  -3  -2   7      155.58      132.20     26.44 o 
  -2  -2   7     3170.17     2860.61     58.44 o 
  -1  -2   7     9073.96     8576.00    118.58 o 
   0  -2   7     3184.43     2900.50     70.61 o 
   1  -2   7       83.42       62.46     26.22 o 
   2  -2   7      565.30      524.21     77.51 o 
   3  -2   7      623.65      546.61    126.38 o 
   4  -2   7       66.40      115.33    117.26 o 
   5  -2   7      123.63      137.61     46.15 o 
   6  -2   7        5.81       -9.89     77.64 o 
   7  -2   7       79.54       64.79     89.13 o 
   8  -2   7      112.12      129.61     63.30 o 
   9  -2   7      610.29      595.19     92.42 o 
  10  -2   7       33.93      147.31    141.92 o 
  -9  -1   7       92.13       95.18     94.92 o 
  -8  -1   7      222.86      240.78    143.85 o 
  -7  -1   7       42.71       21.69     58.54 o 
  -6  -1   7        6.64       22.15     40.52 o 
  -5  -1   7     3390.69     3401.32     88.30 o 
  -4  -1   7     1353.90     1345.41     35.44 o 
  -3  -1   7     1088.61      944.59     59.38 o 
  -2  -1   7    13666.85    12715.60    153.38 o 
  -1  -1   7     1428.75     1323.63     67.81 o 
   0  -1   7     6562.84     6031.55    278.32 o 
   1  -1   7       64.88       78.01     46.19 o 
   2  -1   7     2497.42     2195.58     98.25 o 
   3  -1   7        8.28        0.26     51.50 o 
   4  -1   7      464.17     1441.41    175.95 o 
   5  -1   7        0.44       52.27    128.56 o 
   6  -1   7      222.76      184.26     61.33 o 
   7  -1   7       64.91       37.54     61.01 o 
   8  -1   7      509.68      477.39     65.24 o 
   9  -1   7      135.79      116.49    101.33 o 
  10  -1   7      412.85      387.69    103.17 o 
  -9   0   7       63.40       15.14     72.57 o 
  -8   0   7      303.24      226.43     94.66 o 
  -7   0   7      879.44      793.17     63.52 o 
  -6   0   7      165.70      157.23     39.53 o 
  -5   0   7     4592.16     4710.73     74.11 o 
  -4   0   7     1293.72     1298.85     50.05 o 
  -3   0   7     2504.29     2390.36     38.86 o 
  -2   0   7     3090.95     2546.02     95.21 o 
  -1   0   7      183.65      181.98     26.09 o 
   0   0   7      255.54      261.24     38.26 o 
   1   0   7     1732.11     1710.48    128.31 o 
   2   0   7       94.22      -28.13     83.87 o 
   3   0   7     1190.59     1150.74     97.87 o 
   4   0   7       34.20       84.76     46.71 o 
   5   0   7     1280.06     1265.08    147.96 o 
   6   0   7       13.27       -6.25     38.43 o 
   7   0   7       49.00       16.46     60.61 o 
   8   0   7        4.55      -59.08     59.08 o 
   9   0   7      367.55      437.96    133.96 o 
  10   0   7      182.64      183.01    194.77 o 
  -9   1   7        1.03       -2.77     83.01 o 
  -8   1   7       25.32       22.93     44.60 o 
  -7   1   7      358.76      227.27     54.52 o 
  -6   1   7      861.67      758.42     44.17 o 
  -5   1   7      120.34      132.51     39.04 o 
  -4   1   7      597.29      747.87     38.41 o 
  -3   1   7      324.43      298.26     49.46 o 
  -2   1   7     9085.28     8610.98    420.43 o 
  -1   1   7      378.16      331.05     12.02 o 
   0   1   7     2868.10     2172.72     95.55 o 
   1   1   7      241.37      184.07     33.28 o 
   2   1   7    26068.58    25873.99    528.27 o 
   3   1   7       34.74       51.58     71.47 o 
   4   1   7      906.54      989.50     81.88 o 
   5   1   7      108.18      128.97     68.55 o 
   6   1   7     1630.78     1778.42    148.60 o 
   7   1   7        0.45       36.90     48.04 o 
   8   1   7       33.35      -25.17    103.65 o 
   9   1   7        9.44      186.75    122.46 o 
  10   1   7      106.06      270.61     88.75 o 
  -9   2   7        0.81       18.36     71.35 o 
  -8   2   7      205.46      134.87     41.58 o 
  -7   2   7      674.56      440.13    132.83 o 
  -6   2   7      417.05      257.27    106.74 o 
  -5   2   7      945.37     1000.20     57.97 o 
  -4   2   7       22.67        7.27     20.41 o 
  -3   2   7     1367.10     1548.98     71.33 o 
  -2   2   7      642.66      490.23     67.56 o 
  -1   2   7     4036.75     3633.37     52.24 o 
   0   2   7      472.94      585.05     65.50 o 
   1   2   7    13652.42    13367.15    221.17 o 
   2   2   7      321.57      340.33     44.53 o 
   3   2   7     3704.93     3966.33    211.08 o 
   4   2   7       39.55      109.36     59.08 o 
   5   2   7      415.22      409.90     65.46 o 
   6   2   7       76.98       -7.96     80.91 o 
   7   2   7       11.14       13.15     75.84 o 
   8   2   7       77.04       40.62     61.01 o 
   9   2   7        8.30       62.68     77.06 o 
  10   2   7       29.56       73.85     87.72 o 
  -9   3   7      255.21      195.30     71.19 o 
  -8   3   7      537.32      485.34     46.24 o 
  -7   3   7       56.54       62.76     41.61 o 
  -6   3   7     2231.49     2198.19     70.45 o 
  -5   3   7      581.78      544.13     42.77 o 
  -4   3   7     2081.62     2005.47     38.56 o 
  -3   3   7      112.90      153.57     20.25 o 
  -2   3   7      168.99       70.26     40.20 o 
  -1   3   7        2.27        5.50     20.29 o 
   0   3   7    17295.93    18755.16    334.83 o 
   1   3   7      399.42      363.50     48.00 o 
   2   3   7    17906.45    17653.58    320.21 o 
   3   3   7       27.29       62.73     42.76 o 
   4   3   7     2444.58     1952.65     88.14 o 
   5   3   7      156.42      134.25     57.82 o 
   6   3   7        7.23       96.07     90.42 o 
   7   3   7        9.39       31.59     70.64 o 
   8   3   7        9.58       97.62     54.38 o 
   9   3   7        2.68      -75.01    145.64 o 
  10   3   7        7.68      140.02    105.89 o 
  -9   4   7      627.75      601.15    196.49 o 
  -8   4   7     1256.26     1413.74     64.10 o 
  -7   4   7     1121.30     1232.33     48.78 o 
  -6   4   7       68.85       96.82     34.07 o 
  -5   4   7     1188.68     1096.46     40.63 o 
  -4   4   7      112.84      101.31     19.75 o 
  -3   4   7      214.68      204.65     35.96 o 
  -2   4   7      212.44      236.30     43.89 o 
  -1   4   7       33.16       -0.52     26.33 o 
   0   4   7      204.69      289.23     54.89 o 
   1   4   7     8448.92     9090.76    163.88 o 
   2   4   7      175.58      245.19     54.62 o 
   3   4   7    26053.74    27179.68    630.55 o 
   4   4   7      786.98      839.81     68.51 o 
   5   4   7     3618.46     4198.22    141.31 o 
   6   4   7     1266.79     1310.41    147.83 o 
   7   4   7      120.34      171.33     85.02 o 
   8   4   7       10.90       12.33     79.63 o 
   9   4   7       69.23       78.98     81.17 o 
  10   4   7        3.22      -39.17     94.78 o 
  -9   5   7      371.39      358.40    147.06 o 
  -8   5   7     2407.91     2474.24    207.68 o 
  -7   5   7      740.51      649.89     92.69 o 
  -6   5   7       14.72      -12.61     62.34 o 
  -5   5   7       14.49       42.33     27.00 o 
  -4   5   7      216.21      309.84     33.63 o 
  -3   5   7      103.19      106.05     47.68 o 
  -2   5   7      475.25      484.83     50.31 o 
  -1   5   7       17.43       12.29     28.77 o 
   0   5   7      459.65      620.32     61.33 o 
   1   5   7       95.22       98.70     52.79 o 
   2   5   7      475.86      263.54     47.59 o 
   3   5   7     1399.13     1181.11     72.32 o 
   4   5   7     9233.23     9845.97    322.59 o 
   5   5   7     2927.93     2807.63    122.36 o 
   6   5   7     3106.30     3244.63    210.57 o 
   7   5   7      207.32      199.71    109.04 o 
   8   5   7      186.10      103.26    162.08 o 
   9   5   7        6.10       48.55     74.94 o 
  10   5   7      167.99      200.61    117.00 o 
  -9   6   7      190.53      269.25     75.34 o 
  -8   6   7      698.02      479.43     86.59 o 
  -7   6   7     3974.53     4163.15    108.67 o 
  -6   6   7      140.22      179.30     45.46 o 
  -5   6   7      270.91      220.23     37.70 o 
  -4   6   7      130.06      164.84     37.21 o 
  -3   6   7       23.93       19.42     28.84 o 
  -2   6   7        0.64      -44.86     44.86 o 
  -1   6   7      932.45     1140.82     78.02 o 
   0   6   7      110.36      151.59     44.51 o 
   1   6   7     1331.14     1344.74    145.32 o 
   2   6   7      158.01       89.99     78.46 o 
   3   6   7    10330.38    11275.82    280.20 o 
   4   6   7     2099.45     1770.26    115.48 o 
   5   6   7     7711.49     7810.49    280.37 o 
   6   6   7      232.86      281.92     76.35 o 
   7   6   7      696.59      667.85     94.76 o 
   8   6   7      354.71      379.65    120.86 o 
   9   6   7       75.35       55.20    136.22 o 
  10   6   7        0.06       19.79    108.49 o 
  -9   7   7       11.27      137.69     58.34 o 
  -8   7   7      221.16      271.95     66.11 o 
  -7   7   7      582.08      630.68    165.36 o 
  -6   7   7      429.52      461.63     48.62 o 
  -5   7   7      123.82      152.12     56.95 o 
  -4   7   7     4742.56     4661.07    126.71 o 
  -3   7   7        0.19       -7.16     33.10 o 
  -2   7   7      107.87      153.50     56.89 o 
  -1   7   7       17.70       30.88     32.58 o 
   0   7   7      416.05      365.03     76.88 o 
   1   7   7      206.69      170.74     73.14 o 
   2   7   7      153.61      112.53     58.64 o 
   3   7   7       18.40      -40.68     48.31 o 
   4   7   7     1344.49     1336.25    109.08 o 
   5   7   7     1974.29     2213.25    139.44 o 
   6   7   7     4190.50     3768.74    163.02 o 
   7   7   7     1602.67     1522.04    118.77 o 
   8   7   7     1497.85     1632.65    251.86 o 
   9   7   7      151.78      148.62     80.82 o 
  10   7   7       56.96       96.41    128.18 o 
  -9   8   7       29.13       14.62     89.57 o 
  -8   8   7        1.84      141.74     78.97 o 
  -7   8   7      120.04      211.09     48.94 o 
  -6   8   7      103.64       94.33     68.28 o 
  -5   8   7     2634.72     2959.92    257.25 o 
  -4   8   7      439.28      398.40     58.30 o 
  -3   8   7     3461.18     3273.50     94.15 o 
  -2   8   7       93.58       97.96     44.44 o 
  -1   8   7     5999.52     5856.78    174.73 o 
   0   8   7       38.58       69.59     85.67 o 
   1   8   7      228.05      330.40     52.85 o 
   2   8   7      309.04      344.27     58.07 o 
   3   8   7      229.76      379.21     77.61 o 
   4   8   7        2.29      -60.84     60.84 o 
   5   8   7      241.55      162.03     84.88 o 
   6   8   7      352.00      440.53    170.24 o 
   7   8   7     2282.44     2430.16    176.79 o 
   8   8   7     1115.65     1087.32    111.28 o 
   9   8   7      830.48      864.89    141.40 o 
  -9   9   7       29.42       10.01     97.74 o 
  -8   9   7       41.88        2.47     46.80 o 
  -7   9   7        5.50       -5.33     52.13 o 
  -6   9   7     1087.91     1293.65    119.50 o 
  -5   9   7      191.05      237.49     61.79 o 
  -4   9   7     4459.05     4528.97    118.02 o 
  -3   9   7        0.61       78.81     33.83 o 
  -2   9   7    11512.45    10730.27    220.67 o 
  -1   9   7      154.44      186.44     79.79 o 
   0   9   7     2112.40     2024.71    100.47 o 
   1   9   7      705.91      828.55    116.49 o 
   2   9   7      928.00     1311.75     93.18 o 
   3   9   7       79.32       64.02     57.31 o 
   4   9   7     5291.51     4734.36    170.83 o 
   5   9   7     1028.44      887.99    168.71 o 
   6   9   7       59.97      129.32     76.21 o 
   7   9   7      934.29      744.78    106.51 o 
   8   9   7      924.11      851.74     97.01 o 
   9   9   7      467.92      629.63    132.42 o 
  -8  10   7       17.90       68.89     64.83 o 
  -7  10   7      129.29      128.98     56.43 o 
  -6  10   7       17.50       31.03     36.50 o 
  -5  10   7     1587.80     1737.10    207.81 o 
  -4  10   7       16.11      -36.41     48.37 o 
  -3  10   7     5403.40     5798.81    235.68 o 
  -2  10   7       12.69       22.19     45.52 o 
  -1  10   7    15931.72    15605.88    374.37 o 
   0  10   7      998.95     1020.37    124.97 o 
   1  10   7     1231.30     1510.24    109.56 o 
   2  10   7        1.58      -34.02     70.53 o 
   3  10   7      199.30      144.54     67.51 o 
   4  10   7      262.55      243.89     94.74 o 
   5  10   7      586.15      581.72     92.00 o 
   6  10   7      195.52      127.65     79.19 o 
   7  10   7       31.76       98.45    140.47 o 
   8  10   7      406.50      278.19    111.18 o 
   9  10   7       34.34       10.38     97.88 o 
  -8  11   7       13.03       20.72     66.23 o 
  -7  11   7       35.67       25.14     73.60 o 
  -6  11   7       24.56       -3.40     71.86 o 
  -5  11   7       41.01       46.30     45.14 o 
  -4  11   7      789.64      960.06    122.85 o 
  -3  11   7      319.14      294.78     78.19 o 
  -2  11   7     1696.73     1768.24     93.02 o 
  -1  11   7        2.03      -12.85     63.82 o 
   0  11   7     3965.84     4036.41    139.23 o 
   1  11   7     1034.51     1262.24    113.66 o 
   2  11   7      494.17      418.47     77.48 o 
   3  11   7        0.30       67.60     71.35 o 
   4  11   7      222.94      559.00    146.41 o 
   5  11   7      410.11      332.70    106.66 o 
   6  11   7      466.73      483.75     95.01 o 
   7  11   7      109.92      -15.63     95.06 o 
   8  11   7       72.89       96.32     87.79 o 
   9  11   7      140.77       94.73     83.63 o 
  -8  12   7        0.01      -53.37     53.37 o 
  -7  12   7      111.59      203.57     59.81 o 
  -6  12   7        0.34      -21.46    124.58 o 
  -5  12   7       38.75      123.11     83.23 o 
  -4  12   7        9.61      -38.61     38.61 o 
  -3  12   7     3577.45     3455.12    137.02 o 
  -2  12   7      272.79      283.52    110.97 o 
  -1  12   7     1050.94      997.69    107.77 o 
   0  12   7     1331.21     1547.13    252.24 o 
   1  12   7     8115.41     7805.24    271.95 o 
   2  12   7     1042.16     1197.65    128.23 o 
   3  12   7      250.18      241.29    143.74 o 
   4  12   7      203.87       96.91    127.28 o 
   5  12   7      556.72      469.10     96.58 o 
   6  12   7       18.93      119.89    100.14 o 
   7  12   7      106.39      208.08    118.46 o 
   8  12   7      260.94      179.84     84.48 o 
  -7  13   7       11.69       -0.88     41.76 o 
  -6  13   7      153.32      161.16     89.02 o 
  -5  13   7        8.36       -5.40     61.06 o 
  -4  13   7      109.95      178.41     45.73 o 
  -3  13   7        4.47       45.06    104.61 o 
  -2  13   7      146.01       46.13    106.25 o 
  -1  13   7       81.46       46.61     64.32 o 
   0  13   7      365.81      427.85     83.17 o 
   1  13   7      306.86      198.12    132.72 o 
   2  13   7     4343.58     4216.49    264.57 o 
   3  13   7     1238.01     1233.60    115.00 o 
   4  13   7      791.20      858.21    182.38 o 
   5  13   7      243.41      409.26    113.99 o 
   6  13   7       10.94      -11.27    292.25 o 
   7  13   7        0.27       20.15     85.48 o 
   8  13   7      127.66      200.08    104.37 o 
  -7  14   7      110.08      -13.90     81.28 o 
  -6  14   7       20.48      -74.68     74.68 o 
  -5  14   7      307.77      317.47     96.65 o 
  -4  14   7        0.02      -17.36     56.19 o 
  -3  14   7      197.36      132.10     71.15 o 
  -2  14   7        3.43      -76.61     84.77 o 
  -1  14   7       40.86      -68.60     68.60 o 
   0  14   7       33.60       -2.70     80.59 o 
   1  14   7     2091.57     1916.59    253.53 o 
   2  14   7     1809.47     1893.26    171.14 o 
   3  14   7     3362.37     3455.34    175.41 o 
   4  14   7      301.72      283.42     93.73 o 
   5  14   7       77.21      196.97    160.20 o 
   6  14   7       13.56      -90.97     91.25 o 
   7  14   7        4.97        1.86    107.85 o 
   8  14   7        7.00     -107.42    107.42 o 
  -6  15   7      780.63      658.16    209.48 o 
  -5  15   7       13.31      162.25    111.35 o 
  -4  15   7        6.24      -26.29     63.93 o 
  -3  15   7        5.71       -4.50     81.66 o 
  -2  15   7       72.05       51.29     72.60 o 
  -1  15   7       72.93      274.05     82.41 o 
   0  15   7       32.82        1.31     70.96 o 
   1  15   7       23.45       97.41    282.43 o 
   2  15   7      102.23      151.07    143.18 o 
   3  15   7      485.39      598.51    131.37 o 
   4  15   7     1040.71     1251.62    135.45 o 
   5  15   7     1906.74     2131.78    162.77 o 
   6  15   7      107.51      122.74    166.00 o 
   7  15   7       22.51       52.00    105.26 o 
  -6  16   7       57.45       56.77    123.17 o 
  -5  16   7      283.45      257.13     59.61 o 
  -4  16   7       18.97      -36.84     60.90 o 
  -3  16   7      442.21      219.81    150.12 o 
  -2  16   7       24.85      -55.32     96.06 o 
  -1  16   7      272.09      337.48    113.74 o 
   0  16   7        8.88        5.70     92.81 o 
   1  16   7       74.63      283.83    114.89 o 
   2  16   7       42.91     -102.81    107.79 o 
   3  16   7      364.74      250.88    109.43 o 
   4  16   7     1732.91     1792.59    187.17 o 
   5  16   7       58.11      112.86     98.09 o 
   6  16   7      766.64      635.92    128.71 o 
   7  16   7       10.43      255.59    159.75 o 
  -5  17   7       14.86      -97.22    216.80 o 
  -4  17   7       69.72      182.47     71.95 o 
  -3  17   7        2.38       31.94     97.81 o 
  -2  17   7       99.65       40.54    104.29 o 
  -1  17   7       26.18      105.76    107.36 o 
   0  17   7       51.35       39.86    113.21 o 
   1  17   7      102.36      206.64    166.48 o 
   2  17   7      378.43      261.65    175.14 o 
   3  17   7       51.67       77.82     95.27 o 
   4  17   7       48.06      212.00    106.27 o 
   5  17   7     1058.89     1017.82    176.76 o 
   6  17   7      242.48      278.06    122.25 o 
  -4  18   7       65.23       58.63    105.42 o 
  -3  18   7       37.79      -19.14    122.78 o 
  -2  18   7       81.78      144.01    118.95 o 
  -1  18   7       25.34      -15.07     85.63 o 
   0  18   7        7.05      -97.70    110.82 o 
   1  18   7      299.13      244.69    130.46 o 
   2  18   7       11.09      151.72    122.78 o 
   3  18   7       66.17       40.90     97.95 o 
   4  18   7      229.66      359.84    147.34 o 
   5  18   7        2.89     -111.87    111.87 o 
  -3  19   7      110.93       -9.99    113.13 o 
  -2  19   7      288.55      388.06    119.24 o 
  -1  19   7       92.47      147.77    127.29 o 
   0  19   7      163.09      -20.12    111.79 o 
   1  19   7       17.68      -16.63    117.03 o 
   2  19   7        1.80      -25.83    116.03 o 
   3  19   7        4.45     -106.93    111.75 o 
   4  19   7        0.34       58.61    140.83 o 
  -2  20   7      145.67       -3.47    235.42 o 
  -1  20   7      169.34      121.43    111.16 o 
   0  20   7       27.79     -112.70    112.70 o 
   1  20   7       42.76       95.21    230.09 o 
   2  20   7       75.20      158.69    117.76 o 
  -1 -16   8       46.88       49.85     77.98 o 
   0 -16   8       17.03      -49.98    124.44 o 
   1 -16   8        1.61       17.29     97.88 o 
  -3 -15   8       30.42      181.78    271.07 o 
  -2 -15   8      281.61      307.20     75.74 o 
  -1 -15   8        3.48      -19.46     80.55 o 
   0 -15   8        3.46      -37.34     75.60 o 
   1 -15   8       15.44      -20.33    110.77 o 
   2 -15   8        0.54      -84.00    253.91 o 
   3 -15   8       67.00      228.61    166.58 o 
  -4 -14   8      170.38      139.16     77.60 o 
  -3 -14   8     1186.34     1320.93    111.78 o 
  -2 -14   8       50.30       22.67     62.55 o 
  -1 -14   8      193.94      147.80    102.67 o 
   0 -14   8      137.21      253.99     92.68 o 
   1 -14   8       25.45       36.41     56.78 o 
   2 -14   8        0.89      -82.97    133.83 o 
   3 -14   8        3.06       87.46    142.56 o 
   4 -14   8      837.73      263.29    292.57 o 
   5 -14   8        5.52     -164.91    173.90 o 
  -5 -13   8      118.22      133.45     76.00 o 
  -4 -13   8      411.53      536.49    152.58 o 
  -3 -13   8      101.00      100.26     80.81 o 
  -2 -13   8     1256.73     1359.09    109.34 o 
  -1 -13   8      186.95       72.20     54.78 o 
   0 -13   8      789.79      950.65     97.36 o 
   1 -13   8       71.02      -39.93     58.48 o 
   2 -13   8       91.87       18.75    200.49 o 
   3 -13   8       77.94      151.04    141.15 o 
   4 -13   8       27.84      -12.59    130.23 o 
   5 -13   8        0.77      158.36    277.80 o 
   6 -13   8       11.52      -60.75    169.79 o 
  -6 -12   8       28.79       74.64    107.01 o 
  -5 -12   8      182.29      120.20     76.49 o 
  -4 -12   8       29.83       35.84     70.94 o 
  -3 -12   8      209.80      306.42     84.86 o 
  -2 -12   8       93.02      111.20     62.53 o 
  -1 -12   8     1795.05     1886.87    127.04 o 
   0 -12   8     1142.22      995.78     74.12 o 
   1 -12   8      725.27      793.52     73.24 o 
   2 -12   8       25.13      -95.17    118.54 o 
   3 -12   8      146.09      279.60    142.43 o 
   4 -12   8       80.12       50.35    223.35 o 
   5 -12   8        0.07      224.50    161.96 o 
   6 -12   8       16.66       12.65    112.09 o 
  -6 -11   8       95.04      124.39     59.98 o 
  -5 -11   8      188.67      114.23     69.28 o 
  -4 -11   8      525.84      447.15     70.22 o 
  -3 -11   8       64.24       70.08     72.42 o 
  -2 -11   8      365.08      436.30     61.74 o 
  -1 -11   8     1360.77     1739.02    228.14 o 
   0 -11   8     2292.91     2630.55     90.77 o 
   1 -11   8      679.82      771.02     74.03 o 
   2 -11   8      399.33      162.34    198.82 o 
   3 -11   8       18.89       33.78    190.85 o 
   4 -11   8        0.49      -49.58    127.66 o 
   5 -11   8        0.95      -50.60    134.73 o 
   6 -11   8        0.15       24.41    121.18 o 
   7 -11   8        0.93     -130.50    133.49 o 
  -7 -10   8        0.54       33.42     97.47 o 
  -6 -10   8       88.39      193.84     66.15 o 
  -5 -10   8        0.42       26.75     54.86 o 
  -4 -10   8      281.86      262.14     60.33 o 
  -3 -10   8       90.00      121.71     70.46 o 
  -2 -10   8        0.65      -48.07     48.07 o 
  -1 -10   8      103.60      308.36    120.91 o 
   0 -10   8     1219.63     1135.57     91.74 o 
   1 -10   8     1677.67     2089.76    210.48 o 
   2 -10   8      499.35      503.85    126.51 o 
   3 -10   8      409.76      493.31    142.18 o 
   4 -10   8      219.87      325.84    136.53 o 
   5 -10   8        6.29      126.12    224.12 o 
   6 -10   8       50.06      521.99    324.75 o 
   7 -10   8        7.71      -36.22    121.00 o 
  -7  -9   8        5.84      -63.44     96.66 o 
  -6  -9   8       34.15      144.78     68.61 o 
  -5  -9   8      387.49      336.81     80.83 o 
  -4  -9   8        0.60      -50.01     73.73 o 
  -3  -9   8      258.27      256.05     65.55 o 
  -2  -9   8       81.49      136.60     51.94 o 
  -1  -9   8      190.50      236.30     47.71 o 
   0  -9   8       62.16      -11.56     35.90 o 
   1  -9   8      122.03      121.54     59.29 o 
   2  -9   8      750.96      710.24    136.27 o 
   3  -9   8     1507.69     1202.27    155.66 o 
   4  -9   8       62.65      320.57    219.24 o 
   5  -9   8       23.70       39.96    204.60 o 
   6  -9   8       35.69      130.87    109.65 o 
   7  -9   8       40.42      -21.51     92.21 o 
   8  -9   8       15.19      -53.25    104.69 o 
  -8  -8   8       18.92       62.42    279.54 o 
  -7  -8   8      339.07      277.28     56.56 o 
  -6  -8   8       15.80      -29.37     50.72 o 
  -5  -8   8       94.73       41.86     41.40 o 
  -4  -8   8       16.16      -22.80     45.68 o 
  -3  -8   8       23.86       -6.23     37.69 o 
  -2  -8   8        3.12      -25.15     57.03 o 
  -1  -8   8      216.29      194.20     59.92 o 
   0  -8   8      284.80      365.82     61.75 o 
   1  -8   8        1.86       66.18     58.57 o 
   2  -8   8      476.41      336.75    189.95 o 
   3  -8   8     1608.77     1516.03    281.14 o 
   4  -8   8     1666.44     1563.55    181.61 o 
   5  -8   8      161.38      123.98    101.01 o 
   6  -8   8      576.68      767.30    321.47 o 
   7  -8   8       27.44      -36.03    102.19 o 
   8  -8   8       13.33     -106.54    121.35 o 
  -8  -7   8      655.39      762.03     66.32 o 
  -7  -7   8       35.35       41.77     51.16 o 
  -6  -7   8      979.66     1088.13     61.98 o 
  -5  -7   8      945.40      973.44     84.89 o 
  -4  -7   8      164.16      185.22     48.55 o 
  -3  -7   8      527.38      504.14     56.07 o 
  -2  -7   8        3.94       18.30     40.99 o 
  -1  -7   8     2570.97     2777.39     92.14 o 
   0  -7   8       46.64       39.65     40.73 o 
   1  -7   8        3.76        8.51     35.09 o 
   2  -7   8      179.40      274.59     97.87 o 
   3  -7   8     4104.48     3853.14    228.87 o 
   4  -7   8      386.88      264.70    121.50 o 
   5  -7   8     1664.13     1560.57    203.70 o 
   6  -7   8       80.07      196.40    114.21 o 
   7  -7   8       19.31      -29.99    109.00 o 
   8  -7   8        3.88       48.01    116.87 o 
   9  -7   8        2.15      -30.18    157.59 o 
  -8  -6   8       59.28       67.56     69.12 o 
  -7  -6   8      728.97      767.79     64.92 o 
  -6  -6   8      112.92      122.67     65.20 o 
  -5  -6   8     1172.73     1377.88     69.23 o 
  -4  -6   8      515.89      506.85     65.48 o 
  -3  -6   8      166.12      153.79     53.87 o 
  -2  -6   8      253.58      305.72     85.59 o 
  -1  -6   8     1448.06     1431.52     69.26 o 
   0  -6   8      176.64      118.73     29.95 o 
   1  -6   8      517.93      490.90     60.67 o 
   2  -6   8      251.92      188.54     86.95 o 
   3  -6   8        1.97      -96.84     96.84 o 
   4  -6   8      423.73      489.02     81.98 o 
   5  -6   8      203.27      212.26     92.68 o 
   6  -6   8     3061.90     3722.14    177.50 o 
   7  -6   8        1.51      -24.03     79.74 o 
   8  -6   8       20.23       94.94     94.26 o 
   9  -6   8        0.06       51.13    100.56 o 
  -8  -5   8      628.02      571.02    116.82 o 
  -7  -5   8       64.44       28.56     45.86 o 
  -6  -5   8     1912.40     2039.62    102.54 o 
  -5  -5   8     2953.53     3196.51    115.10 o 
  -4  -5   8     1994.12     1929.16    223.00 o 
  -3  -5   8      194.29      219.66     38.79 o 
  -2  -5   8      249.93      331.52     38.47 o 
  -1  -5   8     2082.07     2034.41     61.29 o 
   0  -5   8       62.02       70.41     26.54 o 
   1  -5   8       14.09       11.22     26.81 o 
   2  -5   8      115.25      142.64     34.81 o 
   3  -5   8      592.31      646.79    112.89 o 
   4  -5   8       25.95       48.88    137.87 o 
   5  -5   8      118.42      220.77    130.94 o 
   6  -5   8       14.21      -18.05    135.88 o 
   7  -5   8      344.61      476.55    129.97 o 
   8  -5   8       11.98      -16.16    144.61 o 
   9  -5   8       11.92       59.26    114.48 o 
  -9  -4   8      125.36      294.63    166.58 o 
  -8  -4   8       67.15       22.71    116.31 o 
  -7  -4   8      319.16      358.96     41.25 o 
  -6  -4   8     1015.95     1203.45     81.29 o 
  -5  -4   8      423.08      518.27    133.98 o 
  -4  -4   8      149.09      123.04     39.58 o 
  -3  -4   8      269.66      257.00     28.29 o 
  -2  -4   8     1107.41     1046.48     44.99 o 
  -1  -4   8      846.03      790.69     37.37 o 
   0  -4   8        8.66      -27.62     27.62 o 
   1  -4   8      126.91       80.42     29.34 o 
   2  -4   8     1195.37     1226.93     51.68 o 
   3  -4   8       50.42       52.68     57.07 o 
   4  -4   8      223.22      228.46     65.54 o 
   5  -4   8       19.29       89.68     67.89 o 
   6  -4   8      257.38      293.17    281.53 o 
   7  -4   8       34.16      -33.65     67.17 o 
   8  -4   8      678.95      576.98    337.14 o 
   9  -4   8        0.19       67.51     95.71 o 
  -9  -3   8       48.82      230.15    152.58 o 
  -8  -3   8        4.28       -4.96     42.69 o 
  -7  -3   8        5.46       40.63     64.64 o 
  -6  -3   8      934.26      984.10     80.42 o 
  -5  -3   8      161.82      176.35     41.65 o 
  -4  -3   8     1044.36     1091.82     83.90 o 
  -3  -3   8      368.31      350.62     50.94 o 
  -2  -3   8     1875.59     1796.04     56.87 o 
  -1  -3   8     1763.60     1731.86     46.74 o 
   0  -3   8      768.65      837.24     39.85 o 
   1  -3   8      969.37      944.55    124.65 o 
   2  -3   8      206.33      270.46     35.32 o 
   3  -3   8     1932.37     2115.26    106.63 o 
   4  -3   8        0.07      -72.69     72.69 o 
   5  -3   8       60.52      108.15     51.82 o 
   6  -3   8        4.73       -9.53     59.08 o 
   7  -3   8       32.73       -8.28     72.57 o 
   8  -3   8        3.26      -15.70     51.32 o 
   9  -3   8      158.55       73.34    123.17 o 
  -9  -2   8       38.17     -129.72    231.05 o 
  -8  -2   8      131.41      139.20    165.68 o 
  -7  -2   8      163.45      143.73     47.43 o 
  -6  -2   8      765.96      778.78     53.65 o 
  -5  -2   8      507.50      591.30     33.92 o 
  -4  -2   8      141.56      118.18     31.47 o 
  -3  -2   8      741.58      693.51     57.31 o 
  -2  -2   8       26.79      -13.39     18.56 o 
  -1  -2   8     2774.73     2377.38     56.72 o 
   0  -2   8    13689.64    13332.16    342.03 o 
   1  -2   8      691.62      693.79     78.47 o 
   2  -2   8     2891.01     3003.21    170.82 o 
   3  -2   8        1.81      -23.50     55.74 o 
   4  -2   8        4.45       79.37     69.61 o 
   5  -2   8        3.76       47.66     52.40 o 
   6  -2   8     1081.55     1193.84     79.42 o 
   7  -2   8       17.91       -4.39     46.57 o 
   8  -2   8      511.17      490.88     58.89 o 
   9  -2   8       17.12       97.54     69.95 o 
  10  -2   8      153.18      161.44    247.49 o 
  -9  -1   8       14.38       94.27    128.31 o 
  -8  -1   8      350.20      285.39     88.52 o 
  -7  -1   8     1080.35     1134.55     91.02 o 
  -6  -1   8       24.96      -23.73     40.87 o 
  -5  -1   8      129.63      126.86     54.45 o 
  -4  -1   8      215.46      219.14     25.97 o 
  -3  -1   8     1956.52     2076.08     38.81 o 
  -2  -1   8     1032.43      963.52     28.50 o 
  -1  -1   8     6138.96     5689.23     94.25 o 
   0  -1   8     3261.49     3004.15     74.75 o 
   1  -1   8     7634.92     6786.80    111.64 o 
   2  -1   8        5.78       18.49     46.75 o 
   3  -1   8       19.05      118.67     60.88 o 
   4  -1   8        4.03      128.82     71.54 o 
   5  -1   8       24.38      316.08    159.77 o 
   6  -1   8        0.07        0.80     49.26 o 
   7  -1   8       43.67       -1.72     36.72 o 
   8  -1   8       13.58       78.73     82.58 o 
   9  -1   8      137.95       83.20     80.21 o 
  10  -1   8       34.38       20.16    126.89 o 
  -9   0   8        0.88       77.45    120.34 o 
  -8   0   8      149.72       33.85     62.22 o 
  -7   0   8      837.43      890.51     91.38 o 
  -6   0   8      114.27      142.23     56.72 o 
  -5   0   8       71.89       96.20     39.59 o 
  -4   0   8       69.70      101.11     20.35 o 
  -3   0   8       88.91      131.41     28.37 o 
  -2   0   8      931.04      595.76     86.50 o 
  -1   0   8     1864.15     1884.03     54.27 o 
   0   0   8     3609.20     2840.16    128.05 o 
   1   0   8      365.00      338.29     48.03 o 
   2   0   8     2304.00     2258.64    164.91 o 
   3   0   8        6.30       38.66     57.54 o 
   4   0   8     2582.62     2764.05    115.01 o 
   6   0   8     1355.80     1170.36    765.34 o 
   7   0   8       33.95      125.32     46.96 o 
   8   0   8       10.90      -98.00     98.00 o 
   9   0   8        1.58       42.88     54.56 o 
  10   0   8      141.60        9.63    109.94 o 
  -9   1   8        4.38       -1.69     67.81 o 
  -8   1   8       57.31       32.19     30.69 o 
  -7   1   8      281.38      290.81     59.26 o 
  -6   1   8        0.23       -7.34     48.56 o 
  -5   1   8     2019.57     2014.40     69.29 o 
  -4   1   8        4.46       36.68     36.55 o 
  -3   1   8     1068.88     1115.14    129.72 o 
  -2   1   8       97.95       86.98     41.48 o 
  -1   1   8    13672.63    14041.88    149.85 o 
   0   1   8       32.62       10.29     30.81 o 
   1   1   8     2773.40     2845.19     79.55 o 
   2   1   8       38.35       29.58     34.40 o 
   3   1   8    10909.35    11543.19    261.85 o 
   4   1   8       55.13       25.79     45.04 o 
   5   1   8      290.12      356.79     92.99 o 
   6   1   8       99.39      103.91    108.01 o 
   7   1   8        0.61        5.58     62.56 o 
   8   1   8        8.82       51.63     62.80 o 
   9   1   8       74.66      174.16     73.46 o 
  10   1   8       27.23      -67.30    130.49 o 
  -9   2   8      217.79      114.57     48.66 o 
  -8   2   8      147.27      101.47     47.80 o 
  -7   2   8      276.13      301.32     66.24 o 
  -6   2   8      905.01      841.04     54.28 o 
  -5   2   8      515.67      496.89     28.83 o 
  -4   2   8      438.34      468.38     37.87 o 
  -3   2   8      638.58      649.55     57.40 o 
  -2   2   8       11.99      144.36     57.92 o 
  -1   2   8      689.10      687.02     42.58 o 
   0   2   8      759.90      613.11     43.99 o 
   1   2   8        0.43       34.47     34.83 o 
   2   2   8    11578.84    10469.12    190.40 o 
   3   2   8      135.27      185.18     46.00 o 
   4   2   8     2160.34     2062.75     88.44 o 
   5   2   8       17.91      161.96     85.02 o 
   6   2   8      220.77      222.61     70.95 o 
   7   2   8       30.67       89.00     67.17 o 
   8   2   8      299.09      264.70     64.90 o 
   9   2   8       27.83      225.40    142.82 o 
  10   2   8        3.01       77.32     84.12 o 
  -9   3   8      130.00       51.07     51.48 o 
  -8   3   8      907.19      835.35     71.82 o 
  -7   3   8     1158.57     1357.26     68.80 o 
  -6   3   8      202.22      211.65     46.18 o 
  -5   3   8      318.29      393.97     72.69 o 
  -4   3   8       11.43       22.92     31.94 o 
  -3   3   8     3527.26     3478.08     41.07 o 
  -2   3   8      216.06      214.83     16.24 o 
  -1   3   8      116.59       93.11     19.59 o 
   0   3   8      195.74      214.61     29.60 o 
   1   3   8     1423.06     1225.43     99.34 o 
   2   3   8       53.02       17.74     34.83 o 
   3   3   8    11185.06    12214.74    278.73 o 
   4   3   8      254.35      146.85     89.27 o 
   5   3   8     8964.37     9067.56    316.59 o 
   6   3   8        3.65        1.83    100.63 o 
   8   3   8       48.15       -2.05     69.23 o 
   9   3   8      122.05      124.45     70.23 o 
  10   3   8        9.42      -40.33    149.24 o 
  -9   4   8      402.08      332.14     81.94 o 
  -8   4   8      828.31      733.33     85.50 o 
  -7   4   8     1307.88     1349.90     93.22 o 
  -6   4   8      338.63      265.14     33.53 o 
  -5   4   8       12.06      -16.95     23.75 o 
  -4   4   8      192.03      188.04     22.62 o 
  -3   4   8        9.33       26.93     14.89 o 
  -2   4   8     3087.67     3261.27    122.71 o 
  -1   4   8       38.15       12.13     26.29 o 
   0   4   8    10692.67    12516.66    206.04 o 
   1   4   8       24.60       15.42     52.02 o 
   2   4   8     2296.43     2535.14     79.32 o 
   3   4   8       42.09       14.92     41.82 o 
   4   4   8     8379.23     8830.81    205.54 o 
   5   4   8      153.68      234.18     66.57 o 
   6   4   8     6204.74     6575.49    210.20 o 
   7   4   8      169.33      157.72    110.32 o 
   8   4   8      406.53      344.97    171.84 o 
   9   4   8       60.76       43.44     93.15 o 
  10   4   8      158.62      117.29     80.01 o 
  -9   5   8      159.13       20.65     85.79 o 
  -8   5   8      444.79      335.84     82.10 o 
  -7   5   8     1309.03     1255.31     61.18 o 
  -6   5   8      310.74      247.94     37.68 o 
  -5   5   8     2889.08     2866.78     58.38 o 
  -4   5   8      501.69      497.11     43.84 o 
  -3   5   8     1854.00     1695.16     50.66 o 
  -2   5   8       59.63       53.41     27.23 o 
  -1   5   8     2012.98     1889.21     86.44 o 
   0   5   8      526.36      519.09     60.88 o 
   1   5   8    13362.86    13641.51    268.84 o 
   2   5   8      499.30      547.73     64.16 o 
   3   5   8     7870.61     8818.68    224.23 o 
   4   5   8      369.90      366.83     62.19 o 
   5   5   8     9021.08     9019.41    235.56 o 
   6   5   8     1228.02     1254.15    104.16 o 
   7   5   8     1060.44     1110.86    106.33 o 
   8   5   8      365.75      226.17    103.13 o 
   9   5   8      133.00      120.60    171.97 o 
  10   5   8       34.28      118.80    184.43 o 
  -9   6   8       18.62       -4.82     59.98 o 
  -8   6   8      116.08      125.17     63.26 o 
  -7   6   8      282.04      241.53     73.88 o 
  -6   6   8     2119.52     2158.15     61.02 o 
  -5   6   8      709.26      690.94     48.28 o 
  -4   6   8     3329.74     3206.99     82.83 o 
  -3   6   8      264.19      337.19     47.46 o 
  -2   6   8      500.50      446.54     50.47 o 
  -1   6   8      150.21      120.24     35.26 o 
   0   6   8    12246.21    13442.96    252.99 o 
   1   6   8      124.31      217.52     51.23 o 
   2   6   8     2052.22     2236.99     97.74 o 
   3   6   8      350.20      436.10     58.24 o 
   4   6   8     1307.82     1132.94    100.44 o 
   5   6   8      220.25      270.11    120.09 o 
   6   6   8      639.33      910.28    173.32 o 
   7   6   8      856.44     1382.11    164.14 o 
   8   6   8     1208.53     1264.89    178.83 o 
   9   6   8      415.57      352.29    123.94 o 
  10   6   8      181.53      145.84     95.62 o 
  -9   7   8       71.04       49.51     78.63 o 
  -8   7   8        0.74       89.76     58.82 o 
  -7   7   8       56.71      150.44     57.69 o 
  -6   7   8      715.41      874.73     93.90 o 
  -5   7   8     1847.06     2001.04    153.43 o 
  -4   7   8      397.80      416.26     58.26 o 
  -3   7   8     7899.55     8295.79    177.82 o 
  -2   7   8        0.75       10.87     40.26 o 
  -1   7   8     9466.17     9464.45    165.44 o 
   0   7   8      392.57      375.82     52.57 o 
   1   7   8     3835.24     3683.61    119.91 o 
   2   7   8       75.03       45.93     53.81 o 
   3   7   8     1373.74     1304.61     80.42 o 
   4   7   8      121.95       92.36     70.14 o 
   5   7   8      613.73      603.59     84.28 o 
   6   7   8      566.10      542.57    112.15 o 
   7   7   8     3415.14     3074.05    195.05 o 
   8   7   8      957.62      844.95    104.19 o 
   9   7   8      521.63      500.06    137.51 o 
  10   7   8       89.30       65.08     84.50 o 
  -9   8   8       14.26      -71.09     71.09 o 
  -8   8   8      134.09      183.88     64.17 o 
  -7   8   8        9.40       -8.43     41.44 o 
  -6   8   8     1427.29     1285.23     93.12 o 
  -5   8   8       29.88      112.49     44.00 o 
  -4   8   8     4409.43     4587.24    115.65 o 
  -3   8   8      609.51      659.91     46.98 o 
  -2   8   8      395.67      362.88     50.08 o 
  -1   8   8       15.89       69.79     62.83 o 
   0   8   8     3011.72     3337.35    331.04 o 
   1   8   8       97.42      265.89     85.04 o 
   2   8   8     1130.02     1452.95     95.93 o 
   3   8   8      158.33      152.74     70.75 o 
   4   8   8     1474.72     1819.69    306.64 o 
   5   8   8       24.47      174.99     90.85 o 
   6   8   8      155.34      151.53     76.07 o 
   7   8   8      695.45      632.05    101.10 o 
   8   8   8      354.98      342.38     80.17 o 
   9   8   8      379.32      325.17     85.32 o 
  -8   9   8        7.86       54.11     58.56 o 
  -7   9   8        0.33       20.99     41.78 o 
  -6   9   8       46.25       66.87     36.36 o 
  -5   9   8      116.11      163.00     80.30 o 
  -4   9   8      145.41      330.50     59.30 o 
  -3   9   8     5770.94     5861.67    124.03 o 
  -2   9   8      593.15      589.09    150.14 o 
  -1   9   8    15089.19    15753.17    347.75 o 
   0   9   8       16.14       24.96     50.29 o 
   1   9   8    12273.63    13293.91    319.89 o 
   2   9   8      949.34     1114.80    162.73 o 
   3   9   8      413.68      504.30     98.51 o 
   4   9   8      865.75      788.18    153.09 o 
   5   9   8     3345.98     3680.64    161.36 o 
   6   9   8      210.83      163.56    101.59 o 
   7   9   8        0.43       67.92     93.20 o 
   8   9   8      429.66      381.14    140.78 o 
   9   9   8        1.95       41.12     98.26 o 
  -8  10   8        0.37      114.11     65.27 o 
  -7  10   8        7.81      -40.43     40.52 o 
  -6  10   8        4.11       27.94     40.81 o 
  -5  10   8       18.11       63.14     45.63 o 
  -4  10   8      611.25      620.45     90.67 o 
  -3  10   8        4.87      -12.77     54.97 o 
  -2  10   8     3082.45     2862.87    119.67 o 
  -1  10   8       22.78       24.49     55.20 o 
   0  10   8    12608.03    12920.21    277.98 o 
   1  10   8      176.77      216.20     70.51 o 
   2  10   8     1004.82     1002.00    104.87 o 
   3  10   8      235.57      259.31    124.32 o 
   4  10   8       47.67       13.93     76.28 o 
   5  10   8        0.15       87.08     74.09 o 
   6  10   8        1.83       -2.55    117.88 o 
   7  10   8        0.36      -34.40    100.20 o 
   8  10   8        5.40      101.20     74.69 o 
   9  10   8        6.62     -103.76    103.76 o 
  -8  11   8        9.79      135.63     72.96 o 
  -7  11   8        1.41       27.69     69.19 o 
  -6  11   8        0.09       48.15     49.05 o 
  -5  11   8      560.78      672.68    107.28 o 
  -4  11   8        0.65      -31.41     53.47 o 
  -3  11   8       54.96       26.73     59.47 o 
  -2  11   8       13.25       78.90     52.91 o 
  -1  11   8      751.00      821.03     74.67 o 
   0  11   8      127.31      104.10     56.51 o 
   1  11   8     8725.88     8372.86    224.81 o 
   2  11   8     1421.25     1358.22    141.79 o 
   3  11   8     1923.56     1907.71    121.72 o 
   4  11   8      456.82      450.32    150.44 o 
   5  11   8       29.17      127.54     78.75 o 
   6  11   8       63.00      -18.01     92.95 o 
   7  11   8      361.83      331.69     99.77 o 
   8  11   8       24.36      -31.15     96.49 o 
   9  11   8       24.46      -56.96    128.61 o 
  -8  12   8      176.30      459.65    142.40 o 
  -7  12   8       13.47       -2.85     49.00 o 
  -6  12   8       82.71       91.93     87.60 o 
  -5  12   8      163.63      156.10    116.68 o 
  -4  12   8       22.57       29.50     39.16 o 
  -3  12   8      126.44      166.91     59.30 o 
  -2  12   8      114.94      113.97     97.42 o 
  -1  12   8        2.12      -16.29    111.67 o 
   0  12   8     3130.37     3236.76    162.08 o 
   1  12   8     2466.15     2564.38    232.66 o 
   2  12   8     5517.74     5604.98    233.41 o 
   3  12   8      378.22      499.45     92.04 o 
   4  12   8      615.36      578.55     96.81 o 
   5  12   8     1122.82      988.19    192.48 o 
   6  12   8     1492.97     1553.10    279.73 o 
   7  12   8        1.75       72.63     88.17 o 
   8  12   8       72.75        3.56    108.47 o 
  -7  13   8       13.34       33.43     77.91 o 
  -6  13   8      118.05       86.72     93.31 o 
  -5  13   8      136.26      150.45     61.15 o 
  -4  13   8       22.46       90.76     43.55 o 
  -3  13   8       74.75       52.43     58.89 o 
  -2  13   8      105.90       32.01     59.07 o 
  -1  13   8      147.54      193.64     87.89 o 
   0  13   8        5.77      -52.36     80.27 o 
   1  13   8     1995.73     1810.95    156.50 o 
   2  13   8     1640.01     1777.07    126.10 o 
   3  13   8     4178.21     3851.92    205.60 o 
   4  13   8     2513.65     2475.67    150.60 o 
   5  13   8      446.68      598.34    129.54 o 
   6  13   8      118.53      292.84     99.62 o 
   7  13   8        6.62       24.82    150.15 o 
   8  13   8       31.84      111.01    120.52 o 
  -7  14   8       38.49      -24.65     56.73 o 
  -6  14   8     1203.50     1584.27    258.28 o 
  -5  14   8       18.29      107.57     85.54 o 
  -4  14   8       75.92       14.71     77.30 o 
  -3  14   8       56.95      140.77     83.21 o 
  -2  14   8        3.87       18.79     75.07 o 
  -1  14   8        2.07      -58.19     87.91 o 
   0  14   8       92.72      138.01     88.46 o 
   1  14   8      429.66      492.25     89.82 o 
   2  14   8     1374.13     1961.56    192.20 o 
   3  14   8     1870.26     1595.73    160.53 o 
   4  14   8     1573.95     1516.50    161.60 o 
   5  14   8      302.52      339.55    102.93 o 
   6  14   8      197.55      245.56    124.39 o 
   7  14   8      391.78      356.10    114.77 o 
   8  14   8       46.62      -36.12     86.22 o 
  -6  15   8       43.63        8.51     71.48 o 
  -5  15   8     1000.06     1157.64    105.12 o 
  -4  15   8       32.54       39.70     91.60 o 
  -3  15   8        0.04       44.85     84.89 o 
  -2  15   8       31.66       54.48    120.41 o 
  -1  15   8      109.55       29.94     83.90 o 
   0  15   8      111.08        6.75    117.78 o 
   1  15   8      847.43      822.42    114.05 o 
   2  15   8      116.83      122.28     81.91 o 
   3  15   8       25.44      124.59    237.80 o 
   4  15   8     1763.68     1828.05    177.50 o 
   5  15   8      294.96      298.89    145.84 o 
   6  15   8      747.99      695.76    158.06 o 
   7  15   8       12.48      -52.07     99.93 o 
  -6  16   8      505.01      333.80    142.43 o 
  -5  16   8        2.68       35.17     58.76 o 
  -4  16   8      181.42      255.87     74.26 o 
  -3  16   8      117.05      167.64    101.82 o 
  -2  16   8       15.16      -33.40     75.01 o 
  -1  16   8       10.42       15.33     89.76 o 
   0  16   8        9.80        9.92     74.73 o 
   1  16   8      160.84       29.06     82.84 o 
   2  16   8      946.62      838.16    117.12 o 
   3  16   8       53.17       19.60     82.81 o 
   4  16   8      549.89      540.19    118.52 o 
   5  16   8      680.17      724.53    153.88 o 
   6  16   8      300.49      338.09    142.01 o 
   7  16   8      177.97      151.60    191.62 o 
  -5  17   8      478.67      568.80    244.28 o 
  -4  17   8        0.87      177.29     81.08 o 
  -3  17   8      264.28      569.75    130.72 o 
  -2  17   8       92.06       96.10    134.79 o 
  -1  17   8       43.86       42.97    106.79 o 
   0  17   8      178.09      316.99    119.56 o 
   1  17   8       48.61       79.09     87.23 o 
   2  17   8      174.54      171.04    231.57 o 
   3  17   8     1122.04      910.34    158.68 o 
   4  17   8        3.16       63.19    119.57 o 
   5  17   8      112.95      159.36    110.53 o 
   6  17   8     1310.57     1112.12    194.45 o 
  -4  18   8      369.35      286.43     83.95 o 
  -3  18   8        3.36      -66.75    152.20 o 
  -2  18   8      431.72      437.15    108.60 o 
  -1  18   8      319.89      161.59     96.43 o 
   0  18   8        7.43      -12.89     84.46 o 
   1  18   8        9.12      -51.55     91.45 o 
   2  18   8       22.36       35.69     92.13 o 
   3  18   8        2.65       89.51    101.15 o 
   4  18   8       38.82      -63.22    103.34 o 
   5  18   8       14.96      -40.00    127.24 o 
  -3  19   8      339.45      362.80    115.37 o 
  -2  19   8      350.39      359.48    193.25 o 
  -1  19   8      795.78      806.81    132.27 o 
   0  19   8      180.59      390.70    178.72 o 
   1  19   8      532.81      713.03    135.10 o 
   2  19   8       90.79      116.61    106.40 o 
   3  19   8       28.66      -64.30    130.93 o 
   4  19   8       47.90       15.49    136.97 o 
  -2  20   8      289.87      381.45    177.50 o 
  -1  20   8      337.68      257.55    201.93 o 
   0  20   8       27.05       44.18    123.85 o 
   1  20   8       27.44      -31.89    149.05 o 
   2  20   8       29.16       23.88    105.88 o 
  -2 -15   9        2.53       40.03     74.55 o 
  -1 -15   9      191.61      161.13     82.48 o 
   0 -15   9       10.86       51.56    129.97 o 
   1 -15   9       97.15      144.49    248.52 o 
   2 -15   9        1.17      -26.33    142.18 o 
   3 -15   9        1.36      -87.08    157.33 o 
  -3 -14   9       43.24      270.50    283.65 o 
  -2 -14   9      943.13     1371.83    255.59 o 
  -1 -14   9      112.43       68.35     63.10 o 
   0 -14   9      506.95      596.90     67.50 o 
   1 -14   9       29.52       81.69     92.29 o 
   2 -14   9      156.12      156.56    145.52 o 
   3 -14   9       46.62        8.73    134.08 o 
   4 -14   9       48.58     -104.16    270.87 o 
  -4 -13   9       30.92      141.20     85.33 o 
  -3 -13   9      200.65      182.02     87.68 o 
  -2 -13   9      135.26      112.22     70.24 o 
  -1 -13   9      634.59      581.14     71.63 o 
   0 -13   9      243.59      268.04     59.12 o 
   1 -13   9      498.56      418.16     67.99 o 
   2 -13   9      109.93      -69.87    212.56 o 
   3 -13   9      176.08      114.43    140.25 o 
   4 -13   9       27.04     -117.52    148.60 o 
   5 -13   9       14.73      -85.54    268.94 o 
  -5 -12   9        5.87        6.74     68.10 o 
  -4 -12   9       11.18      -56.89     64.69 o 
  -3 -12   9      392.04      424.74     69.20 o 
  -2 -12   9      174.18      166.79     80.32 o 
  -1 -12   9        6.46       -0.81     54.04 o 
   0 -12   9     2730.50     3022.82    206.49 o 
   1 -12   9      358.68      335.29    108.27 o 
   2 -12   9      366.01      289.62    138.07 o 
   3 -12   9      139.20       94.91    129.20 o 
   4 -12   9       44.13       39.69    224.89 o 
   5 -12   9       40.66       95.30    151.81 o 
   6 -12   9       11.21      -20.35    168.12 o 
  -6 -11   9       44.09       84.91     61.02 o 
  -5 -11   9        0.46      155.67     76.04 o 
  -4 -11   9      223.43      199.89     68.70 o 
  -3 -11   9       43.01       61.61     52.20 o 
  -2 -11   9        6.76       78.17     68.12 o 
  -1 -11   9      296.00      401.53     97.79 o 
   0 -11   9     1162.47     1441.83    149.67 o 
   1 -11   9     1441.54     1720.58    357.30 o 
   2 -11   9      337.49      148.34    204.08 o 
   3 -11   9      375.98      313.89    236.58 o 
   4 -11   9       16.91      -53.69    129.59 o 
   5 -11   9       15.17        8.09    128.56 o 
   6 -11   9       29.62       32.63    121.89 o 
   7 -11   9       14.27      167.61    301.95 o 
  -6 -10   9        4.61      -29.34     86.71 o 
  -5 -10   9        4.56       61.21     92.22 o 
  -4 -10   9      544.41      505.92     71.59 o 
  -3 -10   9      127.38      125.91     58.87 o 
  -2 -10   9       16.09       61.70     64.46 o 
  -1 -10   9      965.48      958.10    106.13 o 
   0 -10   9      250.74      338.58     56.49 o 
   1 -10   9     1049.85     1191.97     84.42 o 
   2 -10   9      909.90      687.25    140.25 o 
   3 -10   9      561.22      559.46    145.52 o 
   4 -10   9      188.20      262.26    135.63 o 
   5 -10   9      190.05      225.73    114.30 o 
   6 -10   9        2.50      -90.20     94.51 o 
   7 -10   9        0.67       92.20    104.83 o 
  -7  -9   9      504.57      440.90     72.21 o 
  -6  -9   9        0.15       30.72     60.77 o 
  -5  -9   9       47.61      -11.85     74.16 o 
  -4  -9   9      922.76      936.77    137.64 o 
  -3  -9   9      186.10      137.51     61.02 o 
  -2  -9   9       15.63      -50.01     78.51 o 
  -1  -9   9      168.91      123.66     76.11 o 
   0  -9   9      239.65      348.92     49.15 o 
   1  -9   9      191.15      158.83     72.27 o 
   2  -9   9     1044.40     1006.92    145.13 o 
   3  -9   9      337.44      195.86    116.36 o 
   5  -9   9       26.97      113.66     85.08 o 
   6  -9   9      332.29      320.27    122.80 o 
   7  -9   9       23.71        2.40     90.79 o 
   8  -9   9      142.69      136.03    115.83 o 
  -7  -8   9        4.25       39.67     56.54 o 
  -6  -8   9     1355.69     1464.57    120.67 o 
  -5  -8   9       10.86        0.85     44.97 o 
  -4  -8   9      424.47      397.02     64.04 o 
  -3  -8   9       78.20      103.55     50.97 o 
  -2  -8   9       37.89       97.57     45.88 o 
  -1  -8   9      280.59      293.02     69.34 o 
   0  -8   9      123.07      141.82     67.69 o 
   1  -8   9      151.62       96.27     52.27 o 
   2  -8   9       76.88      226.81    181.61 o 
   3  -8   9     1148.47      707.67    230.80 o 
   4  -8   9      177.57      337.91    126.12 o 
   5  -8   9      682.43     1183.07    348.57 o 
   6  -8   9       79.99      287.86    150.59 o 
   7  -8   9      376.90      372.92    195.16 o 
   8  -8   9       23.77      -87.32    125.88 o 
  -8  -7   9      193.91      328.15    302.33 o 
  -7  -7   9      522.58      442.47    164.96 o 
  -6  -7   9      107.37      171.52     42.88 o 
  -5  -7   9     2050.36     2233.55     96.66 o 
  -4  -7   9        0.57      -24.56     45.11 o 
  -3  -7   9      216.97      277.60     55.30 o 
  -2  -7   9       52.18       95.15     46.40 o 
  -1  -7   9        4.36      119.55     92.72 o 
   0  -7   9      193.29      163.46     47.20 o 
   1  -7   9       41.20       13.06     92.22 o 
   2  -7   9      244.93      229.51     96.07 o 
   3  -7   9      223.93      328.15    115.72 o 
   4  -7   9      630.17      862.69    156.43 o 
   5  -7   9      394.33      332.46    103.14 o 
   6  -7   9      692.56     1150.84    221.03 o 
   7  -7   9       86.59       78.54    115.59 o 
   8  -7   9      444.48      430.94    367.32 o 
  -8  -6   9      421.04      498.97    312.09 o 
  -7  -6   9        3.56      -23.60     37.02 o 
  -6  -6   9     1857.63     1858.12     77.74 o 
  -5  -6   9      156.08      103.98     54.49 o 
  -4  -6   9     2124.08     2224.50    148.28 o 
  -3  -6   9     1297.22     1316.26     65.47 o 
  -2  -6   9      467.58      549.04     45.74 o 
  -1  -6   9      395.28      444.09     40.69 o 
   0  -6   9      185.43      251.30     32.34 o 
   1  -6   9       10.53      -10.95     22.10 o 
   2  -6   9        0.81      -75.90     81.81 o 
   3  -6   9     1013.45     1064.33    142.95 o 
   4  -6   9      122.00      342.91     82.39 o 
   5  -6   9     1096.88     1095.37    129.63 o 
   6  -6   9      162.59       11.47     75.46 o 
   7  -6   9      913.16      742.66    166.90 o 
   8  -6   9        3.33      128.62    100.21 o 
   9  -6   9       92.69       91.46    106.51 o 
  -8  -5   9        0.96      268.43    159.77 o 
  -7  -5   9      256.38      217.48     48.49 o 
  -6  -5   9      202.21      177.83     40.16 o 
  -5  -5   9     1103.83     1222.56     79.89 o 
  -4  -5   9     3560.42     3715.15    117.38 o 
  -3  -5   9     2512.59     2549.34     69.12 o 
  -2  -5   9      334.35      402.49     51.35 o 
  -1  -5   9      936.67      952.81     65.14 o 
   0  -5   9      419.88      342.85     87.54 o 
   1  -5   9      737.45      745.37     71.92 o 
   2  -5   9      341.72      293.89     40.63 o 
   3  -5   9      126.89       51.73    196.50 o 
   4  -5   9       10.67      140.47    129.27 o 
   5  -5   9      155.07       13.63     84.41 o 
   6  -5   9      104.99       28.55    130.10 o 
   7  -5   9        9.55       67.43    145.55 o 
   8  -5   9      115.47      342.45    187.14 o 
   9  -5   9        5.56      -31.97    108.18 o 
  -8  -4   9       72.20       99.86     58.73 o 
  -7  -4   9        0.53       46.42     53.39 o 
  -6  -4   9      844.30      795.10     42.42 o 
  -5  -4   9        1.17       32.99     49.42 o 
  -4  -4   9     1936.60     2011.78     98.68 o 
  -3  -4   9      672.79      644.09     50.45 o 
  -2  -4   9     2993.10     2997.48    110.99 o 
  -1  -4   9     9762.80     9552.76    136.70 o 
   0  -4   9     1019.92     1048.67     40.62 o 
   1  -4   9       25.07      -36.65     54.39 o 
   2  -4   9      109.92      103.94     24.23 o 
   3  -4   9      415.09      426.90     29.18 o 
   4  -4   9       17.54       -0.05     56.04 o 
   5  -4   9      592.49      779.76     94.39 o 
   6  -4   9        2.58       68.96     73.13 o 
   7  -4   9      550.11      612.82    149.05 o 
   8  -4   9       30.32      190.54     96.44 o 
   9  -4   9      117.76      129.86    150.52 o 
  -9  -3   9       41.35     -112.64    248.78 o 
  -8  -3   9       68.00       95.98     54.07 o 
  -7  -3   9       10.64       32.54     44.94 o 
  -6  -3   9       48.43       81.11     39.15 o 
  -5  -3   9      231.99      185.54     47.75 o 
  -4  -3   9     2081.77     2153.63     95.39 o 
  -3  -3   9      384.60      354.27     28.30 o 
  -2  -3   9     4256.48     4389.88     79.25 o 
  -1  -3   9     8013.41     7325.74    120.19 o 
   0  -3   9      502.44      377.99     38.42 o 
   1  -3   9       37.23       41.55     49.90 o 
   2  -3   9      635.14      706.52     90.48 o 
   3  -3   9       98.65       93.32     27.95 o 
   4  -3   9       14.75      -16.82     70.64 o 
   5  -3   9       40.79       54.93     88.49 o 
   6  -3   9      220.56      169.03     61.97 o 
   7  -3   9        9.06        5.41     37.22 o 
   8  -3   9       44.88        3.69     47.43 o 
   9  -3   9        0.90      -55.61    123.81 o 
  -9  -2   9       94.08       99.92    140.51 o 
  -8  -2   9      249.17      149.74     58.99 o 
  -7  -2   9      223.18      166.31     34.91 o 
  -6  -2   9       22.99        8.92     31.69 o 
  -5  -2   9      983.74     1034.82     45.09 o 
  -4  -2   9      279.82      224.23     34.81 o 
  -3  -2   9      280.99      332.05     27.18 o 
  -2  -2   9     1218.20     1190.86     61.08 o 
  -1  -2   9    10054.76     9588.63    136.57 o 
   0  -2   9     1960.01     1963.78     71.17 o 
   1  -2   9     2536.55     2566.29     62.67 o 
   2  -2   9      272.97      194.07     66.32 o 
   3  -2   9     1230.64     1559.83    105.57 o 
   4  -2   9        6.10       30.18     68.07 o 
   5  -2   9      453.59      489.33    106.09 o 
   6  -2   9        2.95      -28.26     28.26 o 
   7  -2   9      752.69      675.34     44.90 o 
   8  -2   9        0.60       49.69     87.85 o 
   9  -2   9        6.04     -105.70    125.99 o 
  -9  -1   9        8.32     -142.56    142.56 o 
  -8  -1   9      129.83      124.96     51.27 o 
  -7  -1   9       33.13       22.35     55.28 o 
  -6  -1   9     1193.72     1325.57     79.31 o 
  -5  -1   9      364.25      396.03     59.45 o 
  -4  -1   9       75.95       62.43     20.19 o 
  -3  -1   9       65.64       93.19     17.79 o 
  -2  -1   9     1922.21     1926.92     71.12 o 
  -1  -1   9     1223.82     1089.37     36.36 o 
   0  -1   9     5568.67     5210.17     80.96 o 
   1  -1   9     3048.37     2887.39     78.86 o 
   2  -1   9     7468.44     7053.84    198.30 o 
   3  -1   9      512.38      536.34     75.26 o 
   4  -1   9      506.98      678.64     93.50 o 
   5  -1   9      103.23       99.79    142.69 o 
   6  -1   9      479.04      292.74    119.38 o 
   7  -1   9        6.90      -55.84     56.91 o 
   8  -1   9       50.33       -7.06     72.31 o 
   9  -1   9        4.37       51.81     79.59 o 
  10  -1   9       11.17       35.96    132.93 o 
  -9   0   9       27.77      148.08    224.25 o 
  -8   0   9       46.63       23.83     57.86 o 
  -7   0   9        0.88       38.38     33.95 o 
  -6   0   9       38.83       33.68     71.19 o 
  -5   0   9      968.32     1062.06     50.21 o 
  -4   0   9      159.82      149.04     20.22 o 
  -3   0   9      625.56      574.18    104.96 o 
  -2   0   9      262.38      218.06     15.69 o 
  -1   0   9       32.42       16.00     13.67 o 
   0   0   9      299.59      253.97     26.83 o 
   1   0   9    20859.63    20976.46    504.62 o 
   2   0   9     1048.47     1290.12    136.65 o 
   3   0   9     9217.77     9144.23    267.01 o 
   4   0   9        3.56      -71.15     71.15 o 
   6   0   9        6.53      -74.23     96.20 o 
   7   0   9      743.31      600.17    109.94 o 
   8   0   9        3.90       62.55     55.23 o 
   9   0   9       73.14       83.19     80.15 o 
  10   0   9        0.09       37.89     64.47 o 
  -9   1   9      236.74      -18.62    116.23 o 
  -8   1   9      278.42      264.86     57.83 o 
  -7   1   9      740.80      660.43     44.08 o 
  -6   1   9      233.78      186.32     92.06 o 
  -5   1   9       25.98       44.64     32.68 o 
  -4   1   9     2216.76     2193.26    101.20 o 
  -3   1   9      369.32      484.27     68.63 o 
  -2   1   9      204.61      277.46     51.50 o 
  -1   1   9        0.21       12.14     29.11 o 
   0   1   9       27.95       95.71     33.70 o 
   1   1   9      501.49      623.97     37.77 o 
   2   1   9    16300.89    15803.35    320.32 o 
   3   1   9        4.77       42.15     49.69 o 
   4   1   9     4017.38     3769.66    144.58 o 
   6   1   9      173.97      104.38     67.73 o 
   7   1   9       78.70      101.46     60.24 o 
   8   1   9       38.81      153.62    109.62 o 
   9   1   9        3.02       89.65     66.53 o 
  10   1   9       21.07      -67.17     74.36 o 
  -9   2   9      178.05       70.38    197.02 o 
  -8   2   9      762.40      748.31    105.29 o 
  -7   2   9     2522.46     2506.33    121.18 o 
  -6   2   9      706.59      796.98     41.95 o 
  -5   2   9      665.69      683.32    101.79 o 
  -4   2   9       33.72       29.89     18.19 o 
  -3   2   9     2323.86     2534.73     93.98 o 
  -2   2   9      231.23      222.19     65.50 o 
  -1   2   9     2206.13     2275.44     42.40 o 
   0   2   9      795.38      796.87     33.80 o 
   1   2   9      176.56      407.67     64.99 o 
   2   2   9        1.16      -30.97     42.30 o 
   3   2   9     1753.01     1842.62    102.30 o 
   4   2   9       40.49       91.41     50.12 o 
   6   2   9      408.76      582.85     86.47 o 
   8   2   9        1.46       56.66     57.00 o 
   9   2   9       17.98       19.39     70.64 o 
  10   2   9       14.58       54.46    138.58 o 
  -9   3   9      234.72      103.90    117.00 o 
  -8   3   9      531.33      333.57     52.19 o 
  -7   3   9     1867.73     2056.38    104.67 o 
  -6   3   9     2472.44     2344.04    117.01 o 
  -5   3   9       18.99       36.54     26.45 o 
  -4   3   9      409.76      376.59     24.67 o 
  -3   3   9        7.38      -37.63     60.62 o 
  -2   3   9     2551.90     2420.98    117.00 o 
  -1   3   9      121.80      148.64     30.58 o 
   0   3   9    20713.46    21975.02    332.57 o 
   1   3   9       58.74       38.17     34.87 o 
   2   3   9      626.53      812.70     52.57 o 
   3   3   9       46.96       -6.65     49.40 o 
   4   3   9     7544.88     7949.13    188.58 o 
   6   3   9     2163.62     2294.73    126.45 o 
   7   3   9        7.55       89.31    133.96 o 
   8   3   9      245.20      268.04    146.80 o 
   9   3   9       25.45      114.19     76.20 o 
  10   3   9        0.73      135.24     93.37 o 
  -9   4   9       29.14       26.33    106.99 o 
  -8   4   9      353.00      335.91     48.79 o 
  -7   4   9      889.70     1110.23     62.80 o 
  -6   4   9      969.91     1038.60     68.12 o 
  -5   4   9       30.53      -11.81     28.82 o 
  -4   4   9      223.60      210.90     24.14 o 
  -3   4   9     1580.55     1620.83     29.07 o 
  -2   4   9       10.08       19.76     14.81 o 
  -1   4   9      634.78      652.01     35.34 o 
   0   4   9      524.98      557.40     30.70 o 
   1   4   9     6336.20     6864.79    185.78 o 
   2   4   9      246.36      269.49     53.10 o 
   3   4   9      134.55      169.77     75.58 o 
   4   4   9       49.52       81.74     60.92 o 
   6   4   9      391.55      449.98     84.70 o 
   7   4   9     2530.68     2613.14    184.30 o 
   8   4   9      464.96      435.39    103.77 o 
   9   4   9      734.66      620.59    118.93 o 
  10   4   9        6.01     -174.41    174.41 o 
  -9   5   9       21.50      -59.46    109.94 o 
  -8   5   9       78.16       95.91     54.20 o 
  -7   5   9      200.86      246.33     75.68 o 
  -6   5   9      241.28      371.95     74.23 o 
  -5   5   9      230.36      291.40     27.76 o 
  -4   5   9     1639.43     1813.92     74.63 o 
  -3   5   9      567.01      578.24    101.46 o 
  -2   5   9     1514.66     1408.19     67.16 o 
  -1   5   9      222.00      230.95     39.01 o 
   0   5   9     2033.33     2564.79    207.74 o 
   1   5   9       62.23       66.41     33.83 o 
   2   5   9    13661.49    14753.23    348.44 o 
   3   5   9       57.11       33.63     53.13 o 
   4   5   9       67.35       44.31     71.86 o 
   6   5   9     1832.62     1855.60    253.21 o 
   7   5   9       64.60      187.29     78.75 o 
   8   5   9     1268.97     1183.65     92.96 o 
   9   5   9      313.79      246.21    106.86 o 
  10   5   9      527.91      516.31    175.06 o 
  -9   6   9       13.81       82.97    106.60 o 
  -8   6   9        0.29        9.25     42.17 o 
  -7   6   9        0.33       30.50     60.71 o 
  -6   6   9       24.12       21.59     30.56 o 
  -5   6   9     2869.23     3051.89     88.68 o 
  -4   6   9      660.61      679.13     37.41 o 
  -3   6   9     4381.11     4198.35     84.64 o 
  -2   6   9        1.97       41.18     30.12 o 
  -1   6   9     9638.26    10227.75    300.98 o 
   0   6   9       33.00       59.57     29.83 o 
   1   6   9     1196.19     1468.36    103.49 o 
   2   6   9      188.52      203.74     46.13 o 
   3   6   9       71.76      214.21     91.47 o 
   4   6   9       80.81        3.18     64.21 o 
   5   6   9      900.19      824.75    110.03 o 
   6   6   9        7.62      -69.85    123.34 o 
   7   6   9      412.37      297.39    114.88 o 
   8   6   9      329.50       96.83    124.18 o 
   9   6   9      467.99      421.20     96.20 o 
  10   6   9      263.22      124.07    117.90 o 
  -9   7   9        9.37       60.11    100.69 o 
  -8   7   9       42.97      137.16     69.17 o 
  -7   7   9        7.66       22.82     45.97 o 
  -6   7   9       50.87       23.24     43.35 o 
  -5   7   9       41.48       72.04     41.51 o 
  -4   7   9     3558.28     3770.03     93.04 o 
  -3   7   9       26.70        4.02     26.66 o 
  -2   7   9     2591.43     2322.29     58.13 o 
  -1   7   9      113.82       90.11     40.26 o 
   0   7   9     8816.29    10454.86    262.54 o 
   1   7   9      950.86      933.95    111.10 o 
   2   7   9      489.26      518.04     57.50 o 
   3   7   9      165.19      245.87     72.63 o 
   4   7   9     3778.69     4302.05    178.04 o 
   5   7   9       26.76       33.17     63.93 o 
   6   7   9       34.15       17.61     89.90 o 
   7   7   9      645.85      576.61    119.30 o 
   8   7   9      237.08      249.72    117.43 o 
   9   7   9      130.78       75.53     98.70 o 
  10   7   9      100.98       50.35    199.71 o 
  -8   8   9       43.15      229.26    136.20 o 
  -7   8   9       83.07      118.90     83.15 o 
  -6   8   9        2.02      -28.14     41.59 o 
  -5   8   9      254.21      186.72     38.15 o 
  -4   8   9       81.87      150.80     41.31 o 
  -3   8   9     2093.74     2057.44     62.80 o 
  -2   8   9      796.53      849.40     77.80 o 
  -1   8   9     2304.68     1877.08     78.12 o 
   0   8   9        7.66      -21.26     61.68 o 
   1   8   9     6937.17     6407.74    173.63 o 
   2   8   9      453.82      523.50     72.82 o 
   3   8   9      390.87      397.84     82.22 o 
   4   8   9      127.03      116.36     64.14 o 
   5   8   9     1431.96     1674.15    120.28 o 
   6   8   9      281.17      241.65     97.83 o 
   7   8   9       66.12      -34.07     88.17 o 
   8   8   9       20.03      151.91    109.05 o 
   9   8   9        2.50       19.53     91.66 o 
  -8   9   9      115.86      142.85     47.17 o 
  -7   9   9       36.06      146.52     91.90 o 
  -6   9   9        7.45      -10.46     37.45 o 
  -5   9   9      325.31      272.84     63.98 o 
  -4   9   9       71.01      112.96     56.13 o 
  -3   9   9       21.02       72.68     37.56 o 
  -2   9   9     5471.32     4821.35    177.36 o 
  -1   9   9      481.13      471.67    109.94 o 
   0   9   9     5790.72     6111.44    167.29 o 
   1   9   9     1195.05     1304.35    132.09 o 
   2   9   9     9996.49    10323.95    314.60 o 
   3   9   9      244.80      210.00     64.59 o 
   4   9   9      230.36      239.88     73.56 o 
   5   9   9     1162.91     1095.35    107.24 o 
   6   9   9      280.95       74.06    127.59 o 
   7   9   9       57.58     -125.03    125.03 o 
   8   9   9        6.69        4.26    127.60 o 
   9   9   9       11.37       33.18    119.59 o 
  -8  10   9        0.50       91.29     90.52 o 
  -7  10   9      326.10      234.04     78.99 o 
  -6  10   9       14.34       15.63     41.74 o 
  -5  10   9     1319.84     1245.83     90.61 o 
  -4  10   9        5.18       19.33     42.99 o 
  -3  10   9       24.93       37.00     93.89 o 
  -2  10   9       23.98       51.14    142.69 o 
  -1  10   9      631.46      659.60     61.66 o 
   0  10   9      364.18      330.54     69.49 o 
   1  10   9     5441.38     5228.99    161.96 o 
   2  10   9       85.10      176.47     62.15 o 
   3  10   9     4104.44     3488.99    293.28 o 
   4  10   9      180.01      234.42     98.25 o 
   5  10   9      221.86      263.49     97.98 o 
   6  10   9      250.16      197.18     87.55 o 
   7  10   9      190.90      252.58    194.71 o 
   8  10   9       17.41      -84.40     91.84 o 
   9  10   9       99.26      144.96     85.31 o 
  -8  11   9       29.31      238.64     90.30 o 
  -7  11   9       27.09      166.26     64.11 o 
  -6  11   9       49.64       50.57     53.07 o 
  -5  11   9       16.41       13.15     71.79 o 
  -4  11   9       85.78      105.27     45.17 o 
  -3  11   9        0.35      -31.80     46.77 o 
  -2  11   9      107.58      107.43     76.35 o 
  -1  11   9        1.87       38.39     60.67 o 
   0  11   9     2531.85     2426.70    173.74 o 
   1  11   9      489.83      630.38     90.92 o 
   2  11   9     7700.93     7801.54    510.33 o 
   3  11   9     1176.35     1235.40    130.36 o 
   4  11   9     3864.33     4090.20    174.17 o 
   5  11   9       41.56      158.49     96.34 o 
   6  11   9      492.03      397.09     96.41 o 
   7  11   9       73.81      307.22    132.99 o 
   8  11   9        8.86     -100.10    118.74 o 
   9  11   9       43.48      107.19    100.52 o 
  -7  12   9       99.14      114.67     88.67 o 
  -6  12   9       51.14       40.14    170.88 o 
  -5  12   9      626.75      496.36    107.98 o 
  -4  12   9        8.46       26.80     43.06 o 
  -3  12   9      147.86      122.78     94.21 o 
  -2  12   9        4.44       60.19     86.63 o 
  -1  12   9      901.08      855.48     81.66 o 
   0  12   9      191.92      181.95    111.42 o 
   1  12   9     4116.24     4269.80    193.50 o 
   2  12   9      464.26      486.81     83.82 o 
   3  12   9     1764.20     1881.26    127.63 o 
   4  12   9      191.33      127.33    144.74 o 
   5  12   9      872.83      756.23    107.68 o 
   6  12   9     1588.87     1813.24    143.37 o 
   7  12   9       21.97       51.41    151.36 o 
   8  12   9        0.78       57.75    163.82 o 
  -7  13   9      115.41       40.08     53.45 o 
  -6  13   9      108.46       37.01     61.81 o 
  -5  13   9      155.41      162.97     57.64 o 
  -4  13   9      781.46      931.24     63.15 o 
  -3  13   9        4.16      -67.87     71.48 o 
  -2  13   9      528.94      533.20    162.79 o 
  -1  13   9      127.87      133.77     65.48 o 
   0  13   9     1533.36     1681.29    196.38 o 
   1  13   9       23.77       -6.04     75.08 o 
   2  13   9      680.71      504.32    154.90 o 
   3  13   9      351.25      398.75    107.64 o 
   4  13   9     3557.14     3245.13    391.98 o 
   5  13   9     1541.55     1498.08    262.13 o 
   6  13   9      268.71      211.74    165.11 o 
   7  13   9      336.44      360.58    188.35 o 
   8  13   9       68.88        9.63     91.37 o 
  -7  14   9      790.35     1159.03    131.55 o 
  -6  14   9       36.74      -46.78     55.27 o 
  -5  14   9     1867.48     2071.30    211.85 o 
  -4  14   9        1.21       51.91     82.01 o 
  -3  14   9       80.88      129.78     67.84 o 
  -2  14   9       33.31       39.05     60.99 o 
  -1  14   9       16.20      -69.29     82.90 o 
   0  14   9       39.20        3.02     61.30 o 
   1  14   9       14.89       25.13     83.49 o 
   2  14   9       89.84      142.16     97.52 o 
   3  14   9       53.02       35.83     74.42 o 
   4  14   9      535.82      537.81    127.80 o 
   5  14   9      340.52      450.56    112.19 o 
   6  14   9      527.54      472.31    143.08 o 
   7  14   9      342.67      481.60    242.23 o 
   8  14   9      546.08      473.48    152.74 o 
  -6  15   9       36.71       -2.56     54.27 o 
  -5  15   9       38.77       57.22     55.57 o 
  -4  15   9      661.20      545.53     87.43 o 
  -3  15   9       71.05       39.29     68.74 o 
  -2  15   9       56.00       94.32     85.13 o 
  -1  15   9      125.08       54.77     81.04 o 
   0  15   9       19.70      -97.19     97.19 o 
   1  15   9      226.66      161.87     81.78 o 
   2  15   9     1537.17     1461.06    125.58 o 
   3  15   9       11.34       86.31    104.52 o 
   4  15   9      903.45     1212.91    160.60 o 
   5  15   9     1836.32     2015.53    229.51 o 
   6  15   9      324.14      405.92    171.07 o 
   7  15   9      556.22      653.49    136.38 o 
  -6  16   9      195.29       83.76     70.38 o 
  -5  16   9      828.88     1146.46    124.07 o 
  -4  16   9       11.38        5.41     68.71 o 
  -3  16   9       48.25      147.71    110.65 o 
  -2  16   9        2.53       65.54     91.68 o 
  -1  16   9      954.18     1062.42    110.60 o 
   0  16   9      157.77      160.45     84.13 o 
   1  16   9      730.23      605.00    127.78 o 
   2  16   9      156.56       -8.62     96.20 o 
   3  16   9      150.81     -144.48    202.99 o 
   4  16   9      359.60      425.38    139.95 o 
   5  16   9      158.83      253.57    132.85 o 
   6  16   9      836.55      741.11    136.12 o 
   7  16   9       75.15      -10.32    120.54 o 
  -5  17   9       22.34      241.02    310.75 o 
  -4  17   9      380.33      346.71     80.68 o 
  -3  17   9      106.01      186.76    149.35 o 
  -2  17   9     1600.67     1750.21    228.87 o 
  -1  17   9       80.93       93.32    101.53 o 
   0  17   9      132.88      303.30     95.69 o 
   1  17   9       16.03       41.09     83.41 o 
   2  17   9        0.57      -90.44     90.44 o 
   3  17   9      211.65      232.80    104.55 o 
   4  17   9      368.51      400.95    236.83 o 
   5  17   9      341.65      451.02    154.60 o 
   6  17   9       37.76        9.21    124.60 o 
  -4  18   9       25.98      112.75     89.51 o 
  -3  18   9      411.73      335.09    126.94 o 
  -2  18   9       98.91       97.30    107.91 o 
  -1  18   9      928.60      674.58    141.53 o 
   0  18   9      371.33      406.30    130.67 o 
   1  18   9      320.37      325.54    129.96 o 
   2  18   9      177.28      293.75    131.49 o 
   3  18   9       53.26        4.33     89.95 o 
   4  18   9      112.57      236.68    115.96 o 
   5  18   9       93.68       79.20    133.50 o 
  -3  19   9       14.93       41.43     92.52 o 
  -2  19   9      434.94      483.26    142.45 o 
  -1  19   9      344.60      320.27    133.19 o 
   0  19   9       49.97      169.99    124.86 o 
   1  19   9      130.58      128.23    104.70 o 
   2  19   9       71.02      178.23    135.11 o 
   3  19   9      215.38       53.27    243.57 o 
   4  19   9       94.23      169.25    143.45 o 
  -2  20   9       46.44      221.42    162.85 o 
  -1  20   9      649.24      830.23    175.32 o 
   0  20   9      489.46      413.74    213.49 o 
   1  20   9       19.67       49.87    179.88 o 
   2  20   9      496.30      512.85    169.25 o 
   3  20   9      115.10       14.92    106.79 o 
  -1 -15  10        0.59        0.77     75.39 o 
   0 -15  10      286.59      392.56    357.30 o 
   1 -15  10       26.45       49.45    235.16 o 
  -3 -14  10      151.08      133.91    138.71 o 
  -2 -14  10       59.97      100.96     77.41 o 
  -1 -14  10      349.66      538.93    153.15 o 
   0 -14  10      539.62      696.34    120.13 o 
   1 -14  10      512.38      490.36    168.25 o 
   2 -14  10        6.37      110.32    141.79 o 
   3 -14  10       82.37      183.53    270.87 o 
  -4 -13  10       11.33       49.76     76.30 o 
  -3 -13  10       55.82        5.81     64.21 o 
  -2 -13  10       57.01      142.91     85.19 o 
  -1 -13  10       22.40       47.95     54.37 o 
   0 -13  10      720.77      939.91    113.29 o 
   1 -13  10      157.13       87.03     67.24 o 
   2 -13  10      369.35      290.13    149.24 o 
   3 -13  10        5.82     -124.32    143.46 o 
   4 -13  10      126.50      -23.50    141.41 o 
   5 -13  10       46.32      127.53    282.30 o 
  -5 -12  10       49.18      102.91     73.54 o 
  -4 -12  10      145.13      289.71     66.91 o 
  -3 -12  10      209.18      266.53     74.71 o 
  -2 -12  10      152.29      200.12     79.10 o 
  -1 -12  10      157.33      225.77     58.17 o 
   0 -12  10      168.60      297.52     57.95 o 
   1 -12  10      677.62      556.51    146.22 o 
   2 -12  10       48.18      114.95    125.61 o 
   3 -12  10      245.16      279.73    146.03 o 
   4 -12  10      112.28     -200.10    257.51 o 
   5 -12  10       26.01      171.44    160.73 o 
  -5 -11  10       61.95       47.51     69.75 o 
  -4 -11  10       26.68        5.22     77.03 o 
  -3 -11  10        7.37      -12.47     57.41 o 
  -2 -11  10       89.62      208.60     74.87 o 
  -1 -11  10       47.10       87.09     72.59 o 
   0 -11  10      270.83      327.65     92.97 o 
   1 -11  10       97.94      141.05     63.05 o 
   2 -11  10      435.73      504.36    240.43 o 
   3 -11  10      257.31       69.10    208.45 o 
   4 -11  10      285.16      203.95    145.77 o 
   5 -11  10      115.32      226.50    103.45 o 
   6 -11  10       55.11      127.40    106.33 o 
  -6 -10  10        5.92       80.15     78.72 o 
  -5 -10  10       61.94       99.76     63.07 o 
  -4 -10  10      229.92      291.76     65.37 o 
  -3 -10  10      228.16      309.84     57.34 o 
  -2 -10  10      315.73      370.05     65.74 o 
  -1 -10  10       28.94       71.95     76.95 o 
   0 -10  10      546.00      588.94     66.28 o 
   1 -10  10      604.85      801.17     79.44 o 
   2 -10  10      384.43      302.33    123.55 o 
   3 -10  10      412.53      281.78    132.80 o 
   4 -10  10      866.79      749.54    170.05 o 
   5 -10  10       63.36      129.39     92.97 o 
   6 -10  10      232.05      183.67    103.20 o 
   7 -10  10       21.86      160.73    199.59 o 
  -6  -9  10      661.49      731.21     80.74 o 
  -5  -9  10       23.38       26.83     57.78 o 
  -4  -9  10      601.04      574.79     70.17 o 
  -3  -9  10        0.24      -25.83     44.34 o 
  -2  -9  10      245.76      145.02     54.52 o 
  -1  -9  10      149.83      164.27     59.45 o 
   0  -9  10      652.65      862.72     55.08 o 
   1  -9  10      136.74      100.93     75.26 o 
   2  -9  10      491.06      323.14    117.52 o 
   3  -9  10      418.48      562.28    136.27 o 
   4  -9  10      108.54       97.48    203.44 o 
   5  -9  10      115.43      425.09    110.71 o 
   6  -9  10       19.11     -169.41    267.72 o 
   7  -9  10      555.95      663.85    527.54 o 
  -7  -8  10      590.74      475.36     91.80 o 
  -6  -8  10       97.05      195.67     72.49 o 
  -5  -8  10     1673.02     1688.14     82.70 o 
  -4  -8  10      663.11      544.34     64.39 o 
  -3  -8  10      969.25     1074.33    126.02 o 
  -2  -8  10       31.58        8.50     42.67 o 
  -1  -8  10       95.04      136.40     48.14 o 
   0  -8  10     1377.27     1564.00    118.20 o 
   1  -8  10       23.93      -17.76     34.81 o 
   2  -8  10        8.01     -185.84    185.84 o 
   3  -8  10       14.97      -68.58    169.92 o 
   4  -8  10      251.11      339.71    128.95 o 
   5  -8  10       73.86       -0.15    135.37 o 
   6  -8  10       19.53       92.96    115.01 o 
   7  -8  10        8.44      -83.50    127.78 o 
   8  -8  10       70.10       82.72    186.69 o 
  -7  -7  10        3.76      147.91    110.87 o 
  -6  -7  10     1180.74     1088.93     80.69 o 
  -5  -7  10      329.09      291.03     52.45 o 
  -4  -7  10     1354.52     1431.86     67.31 o 
  -3  -7  10      299.00      325.19     52.46 o 
  -2  -7  10      112.54      280.77     57.73 o 
  -1  -7  10       27.17       66.57     38.57 o 
   0  -7  10       70.51       85.41     45.38 o 
   1  -7  10        1.09      -10.15     77.06 o 
   2  -7  10      192.29       -0.26     81.04 o 
   3  -7  10       39.88     -101.98    101.98 o 
   4  -7  10        0.86       26.31     66.73 o 
   5  -7  10      474.32      470.91    112.54 o 
   6  -7  10       34.63       88.83    269.97 o 
   7  -7  10      188.68      131.42     99.71 o 
   8  -7  10        9.32       62.29    103.83 o 
  -8  -6  10       12.63      112.89    158.23 o 
  -7  -6  10       51.52       88.65    116.43 o 
  -6  -6  10       49.22      141.60     54.35 o 
  -5  -6  10     1859.65     1882.49     92.94 o 
  -4  -6  10       16.95       43.92     48.75 o 
  -3  -6  10     1913.95     1996.68     92.20 o 
  -2  -6  10      142.28      218.28     40.36 o 
  -1  -6  10      933.68      912.40     54.91 o 
   0  -6  10       36.72       37.69     37.83 o 
   1  -6  10      107.37       49.59     63.19 o 
   2  -6  10      201.89       53.67     25.50 o 
   3  -6  10       78.65      145.52    103.65 o 
   4  -6  10      242.34      150.18     79.63 o 
   5  -6  10      142.36      134.93     77.18 o 
   6  -6  10      210.93      330.79    112.48 o 
   7  -6  10       14.54       89.60    216.67 o 
   8  -6  10      215.66      340.06    116.67 o 
  -8  -5  10      116.45       72.82    144.74 o 
  -7  -5  10        8.47      -41.20     50.67 o 
  -6  -5  10        8.20       31.70     34.98 o 
  -5  -5  10      417.92      350.91     45.44 o 
  -4  -5  10     1120.57     1043.93     64.79 o 
  -3  -5  10     1317.08     1282.50     49.94 o 
  -2  -5  10     2730.65     2853.69     82.35 o 
  -1  -5  10      195.30      222.02     38.47 o 
   0  -5  10     1203.97     1309.08     56.39 o 
   1  -5  10     2032.52     1898.21    117.65 o 
   2  -5  10       48.61       68.39     26.74 o 
   3  -5  10      807.76      897.04     35.87 o 
   4  -5  10       31.97      111.63    160.03 o 
   5  -5  10      817.77      818.54    101.09 o 
   6  -5  10       15.82      213.03    103.46 o 
   7  -5  10        3.02        2.02    137.27 o 
   8  -5  10       12.06      102.84    166.28 o 
   9  -5  10      280.52       81.17    134.11 o 
  -8  -4  10        9.00       -6.42    217.82 o 
  -7  -4  10        4.48       63.21     40.41 o 
  -6  -4  10      254.42      213.49     47.62 o 
  -5  -4  10      177.98      200.02     37.72 o 
  -4  -4  10       76.98      102.61     41.88 o 
  -3  -4  10      903.33      907.04     42.85 o 
  -2  -4  10     4630.93     4501.90    120.37 o 
  -1  -4  10     4775.50     4731.89     88.87 o 
   0  -4  10     4059.49     4105.85     91.52 o 
   1  -4  10     2283.58     2177.68     87.27 o 
   2  -4  10       50.76       29.11     39.69 o 
   3  -4  10        0.33        0.68     51.59 o 
   4  -4  10       40.06       36.98     16.73 o 
   5  -4  10       52.66      -71.05     95.04 o 
   6  -4  10        4.13       -5.12     72.05 o 
   7  -4  10        0.57        0.50     76.49 o 
   8  -4  10      148.40       15.28     87.40 o 
   9  -4  10        0.54      -60.77    102.33 o 
  -8  -3  10        1.98      -54.84    220.39 o 
  -7  -3  10       53.71       57.11     33.28 o 
  -6  -3  10      118.87       79.36     35.44 o 
  -5  -3  10       35.95       -7.50     29.63 o 
  -4  -3  10      114.15      112.68     27.63 o 
  -3  -3  10       64.05       74.22     35.11 o 
  -2  -3  10     1566.18     1537.50     79.25 o 
  -1  -3  10     9182.06     8837.11    154.39 o 
   0  -3  10     4529.36     4173.42    111.35 o 
   1  -3  10     3013.18     3075.84    116.82 o 
   2  -3  10      179.40      205.61     27.82 o 
   3  -3  10       55.95       43.25     35.97 o 
   4  -3  10      178.57      103.81     35.71 o 
   5  -3  10       91.41       53.69     86.95 o 
   6  -3  10        0.54      -34.72     41.48 o 
   7  -3  10       27.60      -51.62     56.19 o 
   8  -3  10        1.53      312.99    227.97 o 
   9  -3  10        1.33       66.40    131.26 o 
  -8  -2  10      138.86      245.95    141.92 o 
  -7  -2  10       34.92      -42.00     50.36 o 
  -6  -2  10      787.50      786.65     46.79 o 
  -5  -2  10      217.02      219.47     42.99 o 
  -4  -2  10      402.06      484.78     90.06 o 
  -3  -2  10       29.31       39.00     26.34 o 
  -2  -2  10        1.33      -20.76     44.49 o 
  -1  -2  10     3463.45     3186.03     98.36 o 
   0  -2  10    15119.86    15342.72    267.72 o 
   1  -2  10     1240.64     1308.23     79.22 o 
   2  -2  10     3017.31     2963.75     99.60 o 
   3  -2  10      399.90      416.00     79.12 o 
   4  -2  10     2246.29     2577.41    150.65 o 
   5  -2  10        0.08       65.37     84.89 o 
   6  -2  10      210.99      173.29    146.22 o 
   7  -2  10       38.33      -12.09     45.18 o 
   8  -2  10        0.89       -6.39     70.19 o 
   9  -2  10        0.92      118.80    132.80 o 
  -9  -1  10       30.62       22.99    216.80 o 
  -8  -1  10       53.94      -56.64    118.93 o 
  -7  -1  10       12.68      -16.29     93.70 o 
  -6  -1  10       48.21       16.63     36.77 o 
  -5  -1  10      743.54      690.24     21.07 o 
  -4  -1  10      257.69      257.67     16.52 o 
  -3  -1  10      252.53      265.11     53.62 o 
  -2  -1  10        6.71       21.69     22.97 o 
  -1  -1  10      579.45      629.94     31.93 o 
   0  -1  10     1751.63     1712.71     65.57 o 
   1  -1  10    14863.04    14504.15    218.24 o 
   2  -1  10      850.64      846.76    124.32 o 
   3  -1  10    10570.38    10815.42    318.64 o 
   4  -1  10      202.97      255.07     84.51 o 
   5  -1  10        4.62      126.51    151.55 o 
   6  -1  10       38.33       12.84     89.65 o 
   7  -1  10        2.19      -29.83     35.53 o 
   8  -1  10        5.50      -44.69     44.69 o 
   9  -1  10        6.02      117.96     75.48 o 
  -9   0  10      189.82      117.39    137.68 o 
  -8   0  10      127.67       83.00     85.42 o 
  -7   0  10     1094.80     1311.16     69.44 o 
  -6   0  10       87.00       97.89     48.08 o 
  -5   0  10      372.85      375.62     47.36 o 
  -4   0  10      236.48      261.53    111.14 o 
  -3   0  10       35.88       93.85     65.68 o 
  -2   0  10      699.23      820.60     62.91 o 
  -1   0  10      185.03      215.89     23.54 o 
   0   0  10       24.54       -0.91     20.84 o 
   1   0  10      955.10      979.59     54.84 o 
   2   0  10     9939.19     9531.59    256.10 o 
   3   0  10      690.15      720.51     84.89 o 
   4   0  10     4572.28     4751.15    202.03 o 
   6   0  10     1227.28     1093.61    144.87 o 
   7   0  10       64.07       63.06     49.58 o 
   8   0  10      289.53      239.27     59.98 o 
   9   0  10        0.07      124.42     79.83 o 
  -9   1  10        1.60       -5.14    200.87 o 
  -8   1  10     1035.31     1080.58    131.13 o 
  -7   1  10      581.70      544.07     73.15 o 
  -6   1  10     1460.38     1497.18    106.55 o 
  -5   1  10      284.33      317.63     28.72 o 
  -4   1  10       33.96       94.32     57.89 o 
  -3   1  10       11.03       50.76     49.06 o 
  -2   1  10       44.96       50.09     60.36 o 
  -1   1  10      570.64      716.82     28.27 o 
   0   1  10        7.56       66.26     41.96 o 
   1   1  10      202.28      211.27     45.08 o 
   2   1  10      119.07      115.74     37.69 o 
   3   1  10     9789.84    10243.85    246.82 o 
   4   1  10       30.79       -6.49     47.03 o 
   5   1  10     1373.57     1776.75    143.97 o 
   6   1  10       41.46       84.13     68.96 o 
   8   1  10       30.92       -6.77     53.88 o 
   9   1  10       37.96      -25.56    105.32 o 
  10   1  10        0.05       71.79     74.11 o 
  -9   2  10      211.76      -25.17    118.42 o 
  -8   2  10      341.22      506.01    122.43 o 
  -7   2  10     1654.36     1521.36    169.29 o 
  -6   2  10     2016.72     1980.70    175.00 o 
  -5   2  10      386.07      378.86     40.34 o 
  -4   2  10     1241.84     1443.04    325.71 o 
  -3   2  10      856.83      978.92     99.54 o 
  -2   2  10      177.37      239.02     67.94 o 
  -1   2  10       48.13       10.27     22.98 o 
   0   2  10     7546.36     7662.36    118.76 o 
   1   2  10      449.80      438.03    106.28 o 
   2   2  10     1217.03     1544.93     62.16 o 
   3   2  10      202.97      258.12     49.27 o 
   4   2  10     3444.92     3356.34    218.14 o 
   5   2  10        7.94      -57.57     57.57 o 
   6   2  10     4522.47     4155.35    245.18 o 
   7   2  10      388.28      446.69    124.32 o 
   8   2  10      332.95      234.39    128.31 o 
   9   2  10       18.55      108.91     76.80 o 
  10   2  10        5.50      -15.54     73.98 o 
  -9   3  10        1.86     -135.24    135.24 o 
  -8   3  10      295.67      176.82     99.57 o 
  -7   3  10      505.19      530.84     43.11 o 
  -6   3  10     1020.36     1009.35     50.48 o 
  -5   3  10      871.43      760.09     55.02 o 
  -4   3  10     2243.17     2285.10    231.57 o 
  -3   3  10     4368.21     4331.30    184.43 o 
  -2   3  10      748.45      761.48     85.41 o 
  -1   3  10      680.84      794.83     57.65 o 
   0   3  10      119.98       31.76     67.30 o 
   1   3  10    18518.11    20496.94    417.19 o 
   2   3  10        8.74      106.38     65.11 o 
   3   3  10      128.43      110.82     52.59 o 
   4   3  10      102.83       73.50     51.21 o 
   5   3  10     1521.67     1704.23    316.14 o 
   7   3  10      650.36      647.70    103.13 o 
   8   3  10      132.45      219.49     85.02 o 
   9   3  10      631.48      343.13    110.49 o 
  10   3  10       49.38       68.58    144.62 o 
  -9   4  10        1.99       -4.75    109.04 o 
  -8   4  10       16.41       52.47     58.63 o 
  -7   4  10      369.24      284.36     43.33 o 
  -6   4  10      285.84      201.94     64.08 o 
  -5   4  10      777.12      793.94     71.21 o 
  -4   4  10     4035.96     3761.33    119.13 o 
  -3   4  10     2067.31     2069.45    127.15 o 
  -2   4  10     8725.79     8394.41    338.72 o 
  -1   4  10       62.71      122.25     24.47 o 
   0   4  10        1.30       16.19     26.18 o 
   1   4  10      409.54      477.51     55.68 o 
   2   4  10       90.05       95.20     38.92 o 
   3   4  10       43.32       14.92     71.51 o 
   4   4  10        6.45       28.39     60.46 o 
   5   4  10       16.93      -45.85     81.68 o 
   7   4  10      100.64      181.35    120.21 o 
   8   4  10     2754.40     2889.52   1680.56 o 
   9   4  10      443.07      471.87    107.50 o 
  10   4  10      485.92      524.40    122.78 o 
  -9   5  10       10.35      -65.76    113.54 o 
  -8   5  10        0.07      147.17    104.65 o 
  -7   5  10        0.36      -42.40     43.33 o 
  -6   5  10      107.01      119.62     26.93 o 
  -5   5  10     2026.44     1950.76     68.17 o 
  -4   5  10      787.02      808.30     43.18 o 
  -3   5  10     8901.06     8172.30    151.58 o 
  -2   5  10     1417.40     1441.17     49.80 o 
  -1   5  10      100.89       63.13     23.00 o 
   0   5  10      396.53      439.95     31.95 o 
   1   5  10     2201.12     2497.08    137.68 o 
   2   5  10      690.33      747.93     53.75 o 
   3   5  10      263.20      387.35     60.75 o 
   4   5  10      118.93       65.27     65.31 o 
   5   5  10        2.86       15.28     80.14 o 
   8   5  10      124.07     -116.75    128.05 o 
   9   5  10      376.82      288.98    183.92 o 
  10   5  10      253.91       66.27    107.11 o 
  -9   6  10        8.11     -117.00    117.00 o 
  -8   6  10        2.73      102.50     53.25 o 
  -7   6  10        0.19       29.00     43.91 o 
  -6   6  10       27.30       46.44     24.37 o 
  -5   6  10      259.58      408.22     60.10 o 
  -4   6  10     2281.17     2524.51    161.08 o 
  -3   6  10      652.39      715.74    231.12 o 
  -2   6  10     5892.40     5982.29    120.34 o 
  -1   6  10      232.89      313.58     62.03 o 
   0   6  10    19324.26    21193.48    497.10 o 
   1   6  10       51.46       91.26     45.06 o 
   2   6  10       19.77        8.34     47.67 o 
   3   6  10       91.16       54.04     64.47 o 
   4   6  10      509.22      549.21     98.44 o 
   5   6  10      255.00      175.23     74.95 o 
   6   6  10      623.05      677.76    136.53 o 
   7   6  10      158.10      -23.50    182.89 o 
   9   6  10      135.99      181.52    122.85 o 
  10   6  10       78.13      -16.70    176.47 o 
  -8   7  10        3.14      136.85     81.93 o 
  -7   7  10        2.18      -10.14     58.88 o 
  -6   7  10       40.26       36.14     46.40 o 
  -5   7  10        0.07      -16.46     27.40 o 
  -4   7  10       27.36       20.46     46.43 o 
  -3   7  10     1389.03     1266.51     46.26 o 
  -2   7  10       61.85       80.67     54.52 o 
  -1   7  10     1820.14     1510.71    119.06 o 
   0   7  10      209.76      154.94     43.14 o 
   1   7  10    12936.12    13823.55    346.08 o 
   2   7  10        1.15       41.25     81.94 o 
   3   7  10      923.41     1137.02    172.10 o 
   4   7  10      176.17      250.36     67.45 o 
   5   7  10     2003.98     2150.24    208.64 o 
   6   7  10      175.20      207.83     94.66 o 
   7   7  10       62.98       59.16     91.87 o 
   9   7  10       51.38      -38.03     84.55 o 
  -8   8  10       12.40      -47.21     47.21 o 
  -7   8  10       11.07       74.85     69.59 o 
  -6   8  10       60.90      194.18     55.09 o 
  -5   8  10       18.22       65.18     37.01 o 
  -4   8  10     1285.44     1425.55     87.39 o 
  -3   8  10       41.41       64.82     27.91 o 
  -2   8  10      137.32       97.26     39.08 o 
  -1   8  10        1.17      -11.74     31.28 o 
   0   8  10     1890.31     1789.76     80.43 o 
   1   8  10       73.37       21.99     52.98 o 
   2   8  10     9164.87     9316.76    211.64 o 
   3   8  10      292.38      226.69     79.50 o 
   4   8  10       35.43        6.44     56.43 o 
   5   8  10       52.34      142.12     91.05 o 
   6   8  10      210.49      179.57    100.39 o 
   7   8  10       74.14      105.44     82.91 o 
   8   8  10      116.88      162.27    161.06 o 
   9   8  10       22.66      -55.28     80.70 o 
  -8   9  10       27.60       97.51     80.86 o 
  -7   9  10       52.74       48.44     49.20 o 
  -6   9  10       26.95       24.87     77.94 o 
  -5   9  10      752.01      674.99     77.03 o 
  -4   9  10      706.45      665.60     75.10 o 
  -3   9  10      844.29      825.28    109.84 o 
  -2   9  10        0.47      -38.82     60.10 o 
  -1   9  10     1165.81     1118.77    115.65 o 
   0   9  10       30.43       -2.30     38.19 o 
   1   9  10    10086.13    10582.13    325.12 o 
   2   9  10     1562.55     1695.20     90.81 o 
   3   9  10     4141.97     3418.03    136.14 o 
   4   9  10      114.43      204.26     91.54 o 
   5   9  10      193.04      264.17     98.60 o 
   6   9  10      125.35       97.34     76.39 o 
   7   9  10      262.16      190.80    163.11 o 
   8   9  10        3.10      102.49     92.55 o 
   9   9  10      157.68      125.08     91.36 o 
  -8  10  10      113.18      295.59     82.08 o 
  -7  10  10       49.67       22.07     44.88 o 
  -6  10  10      129.97       52.53     50.04 o 
  -5  10  10      234.33      401.38     72.16 o 
  -4  10  10     2424.98     2513.93    122.33 o 
  -3  10  10       35.73       37.67     40.14 o 
  -2  10  10       24.81       63.96     72.01 o 
  -1  10  10        0.12       99.28     45.62 o 
   0  10  10      962.61      800.35    114.45 o 
   1  10  10       68.50       15.77     58.19 o 
   2  10  10     3580.00     3312.50    256.87 o 
   3  10  10      697.64      623.62     82.18 o 
   4  10  10     5021.17     4993.31    199.71 o 
   5  10  10     1174.41     1598.75    230.02 o 
   6  10  10      335.69      365.85     93.97 o 
   7  10  10       50.63      131.57     88.91 o 
   8  10  10      159.76       93.38     93.42 o 
   9  10  10      164.13      184.31     88.64 o 
  -8  11  10       61.07       87.50     63.51 o 
  -7  11  10      113.73      127.97     45.03 o 
  -6  11  10      214.88      306.18     58.97 o 
  -5  11  10     3336.70     3824.88    147.75 o 
  -4  11  10      166.08       40.63     62.20 o 
  -3  11  10      176.15      228.17     52.94 o 
  -2  11  10       10.63      -60.67     60.67 o 
  -1  11  10     1269.12     1106.08     92.13 o 
   0  11  10      144.76      120.15     55.38 o 
   1  11  10      704.62      934.33     97.98 o 
   2  11  10      839.19      915.76     88.39 o 
   3  11  10     2358.14     2249.21    201.83 o 
   4  11  10     1167.16     1032.19    132.76 o 
   5  11  10     1022.32     1102.50    239.59 o 
   6  11  10      214.25      336.86    182.76 o 
   7  11  10        2.21      -91.43    106.14 o 
   8  11  10        0.58     -119.29    119.29 o 
   9  11  10       56.14      -86.25     95.42 o 
  -7  12  10       84.05      133.63     55.10 o 
  -6  12  10      154.21       97.37     66.27 o 
  -5  12  10      418.73      454.95     65.21 o 
  -4  12  10     1263.97     1516.67    176.58 o 
  -3  12  10       78.94       -3.16     57.35 o 
  -2  12  10      305.36      407.36     70.77 o 
  -1  12  10       93.68      165.04    103.57 o 
   0  12  10      336.12      267.22     66.49 o 
   1  12  10      394.16      516.51     79.49 o 
   2  12  10      152.39      252.27    129.82 o 
   3  12  10       70.75       35.46     80.00 o 
   4  12  10      267.54      218.66    111.35 o 
   5  12  10      814.68      815.25    111.43 o 
   6  12  10      538.31      759.40    138.67 o 
   7  12  10      246.60      205.96    101.11 o 
   8  12  10       18.93      220.94    108.83 o 
  -7  13  10      380.73      369.95    104.94 o 
  -6  13  10       75.47      193.05     61.55 o 
  -5  13  10      955.16      959.92     91.95 o 
  -4  13  10       22.84      -11.86     44.13 o 
  -3  13  10      603.26      726.78     76.36 o 
  -2  13  10      105.55      117.36     58.88 o 
  -1  13  10     2459.30     2586.70    145.53 o 
   0  13  10       43.79       21.00     73.67 o 
   1  13  10      158.75      225.48     88.43 o 
   2  13  10      628.03      657.85     91.91 o 
   3  13  10      134.53       32.62    194.77 o 
   4  13  10      536.71      640.57    171.81 o 
   5  13  10     1088.19     1307.06    235.03 o 
   6  13  10      240.47      223.44    155.60 o 
   7  13  10      553.02      616.95    123.44 o 
   8  13  10      255.84      133.64    108.00 o 
  -7  14  10       30.96       94.84     59.47 o 
  -6  14  10       67.69      193.37     73.16 o 
  -5  14  10        6.79      -41.19     54.59 o 
  -4  14  10      496.97      579.08     92.44 o 
  -3  14  10        0.30      -59.02     75.07 o 
  -2  14  10      466.40      626.87     96.67 o 
  -1  14  10      343.61      355.78     92.61 o 
   0  14  10      483.35      480.74     98.06 o 
   1  14  10       87.62       59.41     67.06 o 
   2  14  10      381.78      396.16     88.16 o 
   3  14  10       13.97      -55.16     74.48 o 
   4  14  10       90.13        9.93     84.32 o 
   5  14  10      106.39     -131.07    158.89 o 
   6  14  10      252.94      237.45    188.41 o 
   7  14  10      740.12      756.12    246.14 o 
   8  14  10      203.95      250.06    204.47 o 
  -6  15  10        3.50       97.36     62.03 o 
  -5  15  10      108.47       61.66    117.58 o 
  -4  15  10        4.80      -21.89     56.26 o 
  -3  15  10      258.35      286.95     94.11 o 
  -2  15  10        2.36      -17.37     77.87 o 
  -1  15  10     1506.02     1259.88    178.46 o 
   0  15  10      292.42      202.09     96.16 o 
   1  15  10       19.33      -93.34     93.34 o 
   2  15  10      359.84      361.06    112.01 o 
   3  15  10       12.75       56.43    125.22 o 
   4  15  10      221.83      344.37    100.87 o 
   5  15  10     1057.13     1012.53    136.20 o 
   6  15  10      170.37       96.96    140.44 o 
   7  15  10      142.67      163.04    139.35 o 
  -6  16  10      491.25      221.45    140.25 o 
  -5  16  10       67.77      -38.68    230.60 o 
  -4  16  10      475.23      310.18     73.85 o 
  -3  16  10        4.29      -26.93    127.47 o 
  -2  16  10      864.08      792.15    169.59 o 
  -1  16  10      556.32      755.57    220.78 o 
   0  16  10     1680.63     1273.52    205.34 o 
   1  16  10       21.36      -88.47     98.85 o 
   2  16  10       24.53      -49.07    100.87 o 
   3  16  10      129.41       16.58     82.50 o 
   4  16  10      182.68      -49.48    111.42 o 
   5  16  10       72.80       69.54    100.56 o 
   6  16  10        0.32      -43.11    123.58 o 
   7  16  10       64.53        5.02    100.61 o 
  -5  17  10      182.04       53.86    236.19 o 
  -4  17  10        2.12      131.88    121.96 o 
  -3  17  10      724.88     1175.15    119.70 o 
  -2  17  10      322.30      393.45    178.39 o 
  -1  17  10     1173.86     1015.32    142.61 o 
   0  17  10      287.81      348.18    120.57 o 
   1  17  10       70.47      179.36    111.23 o 
   2  17  10        0.71      -60.48    107.74 o 
   3  17  10        0.13      -27.44    106.24 o 
   4  17  10      268.68      332.46    140.52 o 
   5  17  10        2.13      232.52    194.06 o 
   6  17  10      163.67       24.86    103.21 o 
  -4  18  10       25.97       51.30     91.34 o 
  -3  18  10        6.91      -35.18    101.35 o 
  -2  18  10      520.99      617.21    139.61 o 
  -1  18  10      225.16      299.19    123.01 o 
   0  18  10     1180.94     1070.32    220.50 o 
   1  18  10      552.55      507.55    138.06 o 
   2  18  10      479.15      424.09    164.65 o 
   3  18  10      115.01      165.19    222.19 o 
   4  18  10       27.24     -129.14    132.82 o 
   5  18  10       17.58       13.14    291.67 o 
  -3  19  10        2.57      122.41    213.01 o 
  -2  19  10       97.24      171.34    164.14 o 
  -1  19  10      141.59      226.91    102.82 o 
   0  19  10       27.24       90.32    102.43 o 
   1  19  10        4.38       38.84    118.17 o 
   2  19  10      372.08      396.83    149.67 o 
   3  19  10      148.65      229.53    153.99 o 
   4  19  10      110.07      202.75    146.51 o 
  -1  20  10      164.02      -58.09     99.88 o 
   0  20  10     1735.49     2082.91    197.15 o 
   1  20  10      427.92      517.62    132.69 o 
   2  20  10      554.61      351.94    155.83 o 
   3  20  10      502.81       97.13    195.84 o 
  -2 -14  11        9.52       28.00     73.50 o 
  -1 -14  11        3.40      -12.04     59.51 o 
   0 -14  11      166.16       69.53     73.46 o 
   1 -14  11      225.65      -50.22    135.24 o 
   2 -14  11      206.50     -153.48    153.48 o 
  -3 -13  11        7.38        7.71     98.03 o 
  -2 -13  11       62.70       67.91     69.81 o 
  -1 -13  11       52.02      111.70     83.48 o 
   0 -13  11      106.01       70.35     65.17 o 
   1 -13  11      495.60      608.01    163.24 o 
   2 -13  11       88.00     -119.70    137.42 o 
   3 -13  11      101.45      214.10    158.10 o 
   4 -13  11       45.02       -9.89    140.89 o 
  -4 -12  11        7.93      -65.39     65.39 o 
  -3 -12  11      526.43      398.62    118.24 o 
  -2 -12  11      250.98       77.33     63.40 o 
  -1 -12  11        3.04        2.32     59.45 o 
   0 -12  11       65.32      125.51     72.80 o 
   1 -12  11       67.34      468.14    141.15 o 
   2 -12  11      221.87      209.22    134.34 o 
   3 -12  11       58.80      126.25    139.22 o 
   4 -12  11      118.94      255.07    271.25 o 
   5 -12  11      100.09       10.81     96.16 o 
  -5 -11  11      465.57      409.63     73.44 o 
  -4 -11  11       22.65      106.33     75.77 o 
  -3 -11  11        1.43      106.28     60.26 o 
  -2 -11  11        0.85      -32.92     57.17 o 
  -1 -11  11       26.68       47.96     75.03 o 
   0 -11  11      162.10      105.09     60.70 o 
   1 -11  11      159.68      303.87    124.20 o 
   2 -11  11       11.18       73.08    196.50 o 
   3 -11  11      220.58      150.91    132.29 o 
   4 -11  11      105.35      282.81    156.43 o 
   5 -11  11       60.02      -81.30    114.04 o 
   6 -11  11       83.03      109.31    109.23 o 
  -5 -10  11       52.00      133.66     91.28 o 
  -4 -10  11      480.10      322.48     99.45 o 
  -3 -10  11        3.54       10.97     87.77 o 
  -2 -10  11        0.44      106.48     50.39 o 
  -1 -10  11      232.16      240.26     79.33 o 
   0 -10  11      156.22      184.32     66.47 o 
   1 -10  11       41.51       87.46    102.88 o 
   2 -10  11      125.24       77.70    108.14 o 
   3 -10  11       13.37       58.69    116.36 o 
   4 -10  11      195.36       78.99    128.69 o 
   5 -10  11       54.90      -35.58     87.92 o 
   6 -10  11       77.32       47.99    145.26 o 
  -6  -9  11        2.21      -57.85     73.64 o 
  -5  -9  11      966.11      805.61    107.84 o 
  -4  -9  11      237.06      221.83     71.96 o 
  -3  -9  11     1102.72     1211.80     78.75 o 
  -2  -9  11       43.32       11.80     42.28 o 
  -1  -9  11      112.33       87.78     61.59 o 
   0  -9  11       45.48       62.85     51.11 o 
   1  -9  11        5.99      112.64    166.07 o 
   2  -9  11       27.44       28.26    167.09 o 
   3  -9  11       73.33       20.93    176.34 o 
   4  -9  11       32.92        8.22    186.49 o 
   5  -9  11       32.19      142.34    115.35 o 
   6  -9  11        1.84      -88.25    120.89 o 
   7  -9  11       35.62      145.15    129.28 o 
  -6  -8  11      611.49      599.10    126.24 o 
  -5  -8  11      184.73      190.06     49.62 o 
  -4  -8  11      964.71     1155.84     83.80 o 
  -3  -8  11      378.80      470.37    101.94 o 
  -2  -8  11     1361.32     1562.71     71.33 o 
  -1  -8  11       13.61      -19.33     81.11 o 
   0  -8  11        3.37      -39.40     95.49 o 
   1  -8  11      157.02       47.14     85.54 o 
   2  -8  11        3.88      -26.33     90.93 o 
   3  -8  11       66.27       16.18     96.07 o 
   4  -8  11        3.16     -103.13    150.01 o 
   5  -8  11      138.92      153.54    151.94 o 
   6  -8  11       11.30      205.30     99.23 o 
   7  -8  11       15.84       29.30    122.95 o 
  -7  -7  11        8.95      189.05    155.79 o 
  -6  -7  11        0.20       26.76     55.48 o 
  -5  -7  11     2240.40     2297.22     91.02 o 
  -4  -7  11        9.04       72.69     37.97 o 
  -3  -7  11     1523.78     1544.07     92.47 o 
  -2  -7  11       51.26       97.11     45.16 o 
  -1  -7  11     1195.55     1131.84     59.80 o 
   0  -7  11      647.53      758.40     60.87 o 
   1  -7  11        4.87        5.14    134.47 o 
   2  -7  11      496.44      583.35    115.33 o 
   3  -7  11      225.85       88.23     99.79 o 
   4  -7  11       16.35       13.15     65.50 o 
   5  -7  11        3.58      -95.96     95.96 o 
   6  -7  11      201.29      259.58    114.76 o 
   7  -7  11        0.08      -58.83     94.64 o 
   8  -7  11      160.92       81.03    109.47 o 
  -7  -6  11       38.86      -54.71    140.64 o 
  -6  -6  11       13.87      -39.81     39.81 o 
  -5  -6  11      342.20      342.14     47.57 o 
  -4  -6  11      511.85      456.91     62.50 o 
  -3  -6  11     1162.42     1133.97     57.35 o 
  -2  -6  11      655.08      883.39    166.02 o 
  -1  -6  11      785.55      782.47     48.68 o 
   0  -6  11     2167.50     2488.59    110.23 o 
   1  -6  11        8.93       97.32     88.11 o 
   2  -6  11      145.95       76.71     48.42 o 
   3  -6  11      465.51      309.01    114.18 o 
   4  -6  11        0.73     -121.24    121.24 o 
   5  -6  11        6.39       -5.75    163.11 o 
   6  -6  11       31.58       74.18    144.56 o 
   7  -6  11       11.28       52.02    103.51 o 
   8  -6  11        0.08       98.19    128.37 o 
  -8  -5  11       73.20      249.42    284.74 o 
  -7  -5  11       78.92      189.18    145.90 o 
  -6  -5  11      397.82      336.59     84.75 o 
  -5  -5  11       40.20       -4.78     37.25 o 
  -4  -5  11      114.06       65.65     59.49 o 
  -3  -5  11     1103.51     1087.60     48.51 o 
  -2  -5  11     1653.46     1829.51    107.06 o 
  -1  -5  11     2058.40     2056.32    107.79 o 
   0  -5  11     2181.15     2495.17     76.51 o 
   1  -5  11      467.88      461.74     64.86 o 
   2  -5  11        2.44       12.69     60.17 o 
   3  -5  11       34.03       -4.91     27.77 o 
   4  -5  11       23.01       28.10     75.13 o 
   5  -5  11       44.32       59.26    101.98 o 
   6  -5  11      618.52      636.89    106.71 o 
   7  -5  11        0.06      -10.38    118.93 o 
   8  -5  11        4.77      175.17    177.82 o 
  -8  -4  11       22.07      -73.85    143.72 o 
  -7  -4  11      102.94      130.36    229.25 o 
  -6  -4  11      111.51      125.88     38.47 o 
  -5  -4  11      737.54      796.03     87.59 o 
  -4  -4  11       27.70       36.39     27.59 o 
  -3  -4  11       15.10       15.49     36.52 o 
  -2  -4  11     1360.07     1492.34     95.38 o 
  -1  -4  11     4436.57     4232.07     97.24 o 
   0  -4  11     1866.15     2049.52     90.86 o 
   1  -4  11     2669.38     2688.83     79.27 o 
   2  -4  11     1215.06     1225.62     90.43 o 
   3  -4  11     1080.23      964.70     89.66 o 
   4  -4  11      440.36      462.89     47.56 o 
   5  -4  11       21.35      -70.66     92.70 o 
   6  -4  11      165.49      -19.28    169.66 o 
   7  -4  11       84.74      238.55     99.51 o 
   8  -4  11        1.94       51.03     93.20 o 
   9  -4  11      299.16      301.88    122.09 o 
  -8  -3  11        0.43     -119.70    145.13 o 
  -7  -3  11       64.80       -1.28    112.89 o 
  -6  -3  11       26.76       -5.16     36.56 o 
  -5  -3  11       42.86       71.57     19.14 o 
  -4  -3  11       54.60       49.90     31.76 o 
  -3  -3  11      169.06      143.37     25.59 o 
  -2  -3  11        8.23       31.46     28.86 o 
  -1  -3  11     2657.68     2622.03     87.57 o 
   0  -3  11     2968.30     2883.41     95.30 o 
   1  -3  11     1711.60     1749.68     81.85 o 
   2  -3  11     7257.85     7130.88    150.10 o 
   3  -3  11      935.46      973.89     44.04 o 
   4  -3  11     3057.24     3156.74     81.95 o 
   5  -3  11       69.98      138.45     96.58 o 
   6  -3  11       78.22       34.76     29.28 o 
   7  -3  11        8.53       -0.82     30.87 o 
   8  -3  11      146.15      171.59    226.04 o 
   9  -3  11        0.92       67.78    101.32 o 
  -8  -2  11       55.22      223.73    142.43 o 
  -7  -2  11       36.12     -119.83    124.97 o 
  -6  -2  11      322.09      290.95     89.99 o 
  -5  -2  11       10.43       66.46     38.11 o 
  -4  -2  11        7.17       17.28     18.87 o 
  -3  -2  11     1076.59     1052.45     28.21 o 
  -2  -2  11      454.02      406.14     61.13 o 
  -1  -2  11      650.06      640.04     68.74 o 
   0  -2  11     2037.88     2078.73     65.04 o 
   1  -2  11     5074.96     4880.82    125.98 o 
   2  -2  11     1754.58     1701.48    140.22 o 
   3  -2  11    10827.74    11522.33    229.34 o 
   4  -2  11      305.45      331.49     93.37 o 
   5  -2  11     1329.47     1678.12    152.07 o 
   6  -2  11        2.47      -50.76     71.60 o 
   7  -2  11       31.06       41.65     60.81 o 
   8  -2  11        0.05        4.01     60.30 o 
   9  -2  11       22.53     -123.55    139.74 o 
  -8  -1  11      114.50      166.19    227.33 o 
  -7  -1  11     1008.05      981.23    216.15 o 
  -6  -1  11     1264.16     1251.68     88.01 o 
  -5  -1  11      991.00      926.08    119.57 o 
  -4  -1  11      349.74      158.47     81.19 o 
  -3  -1  11        0.17      -22.93     25.08 o 
  -2  -1  11     2502.19     2529.27     57.99 o 
  -1  -1  11        7.92      -20.34     20.34 o 
   0  -1  11       90.63       98.75     28.78 o 
   1  -1  11       90.95       33.42     27.22 o 
   2  -1  11    11287.17    11724.99    268.53 o 
   3  -1  11      655.03      653.09     87.34 o 
   4  -1  11     3201.11     3321.17    171.46 o 
   5  -1  11       21.73     -155.40    163.62 o 
   6  -1  11      817.76      706.90    130.23 o 
   7  -1  11       44.40      -21.92     55.37 o 
   8  -1  11      269.38      107.74     71.11 o 
   9  -1  11        0.14     -141.15    141.15 o 
  -8   0  11      627.52      699.93    120.04 o 
  -7   0  11      806.58      565.42    111.84 o 
  -6   0  11     2355.21     2547.37    176.82 o 
  -5   0  11      967.58     1150.50    123.87 o 
  -4   0  11        3.06        7.92     70.09 o 
  -3   0  11      310.99      372.02    111.60 o 
  -2   0  11       20.19      -47.82     47.82 o 
  -1   0  11     1974.54     1826.25     54.33 o 
   0   0  11       82.45       57.83     24.48 o 
   1   0  11     1372.18     1562.57     86.91 o 
   2   0  11     1269.41     1317.09     84.77 o 
   3   0  11     3660.87     3412.87    240.43 o 
   4   0  11       51.34        1.67     68.46 o 
   5   0  11     3441.64     4148.93    343.05 o 
   6   0  11       88.50       95.30     97.74 o 
   7   0  11      498.23       -8.61     46.36 o 
   8   0  11        8.56      -17.15     67.06 o 
   9   0  11        5.57      -36.09     54.97 o 
  -8   1  11      123.81      154.28    135.82 o 
  -7   1  11     1343.45     1137.92    176.12 o 
  -6   1  11      885.78     1101.35    116.49 o 
  -5   1  11     2280.87     2108.89    147.23 o 
  -4   1  11       20.19      -74.01     74.01 o 
  -3   1  11     1560.51     1485.47    158.17 o 
  -2   1  11       59.63       73.98     66.91 o 
  -1   1  11        0.18      -13.20     25.75 o 
   0   1  11        2.71        6.46     62.61 o 
   1   1  11       64.08       64.60     68.58 o 
   2   1  11      720.87      578.08    112.64 o 
   3   1  11        0.48       22.27     59.27 o 
   4   1  11     1991.99     1869.78    207.42 o 
   5   1  11        7.83       22.43     58.27 o 
   6   1  11     2229.17     2820.41    202.41 o 
   8   1  11     1260.84     1457.32    124.37 o 
   9   1  11       86.61       48.93     64.60 o 
  10   1  11      105.55       76.93    120.60 o 
  -9   2  11       12.85      -82.19     93.77 o 
  -8   2  11      589.66      393.89    127.15 o 
  -7   2  11      246.04      238.06    112.42 o 
  -6   2  11      990.97     1127.49    128.77 o 
  -5   2  11     1015.63     1296.97    122.99 o 
  -4   2  11     2058.16     1916.86    105.66 o 
  -3   2  11     2293.56     2232.18    143.59 o 
  -2   2  11     1903.56     1727.05    118.67 o 
  -1   2  11       88.97      110.81     19.85 o 
   0   2  11      438.02      568.21     47.06 o 
   1   2  11     4326.93     4458.34    128.17 o 
   2   2  11       31.86       13.68     54.26 o 
   3   2  11     1348.50     1615.99     85.47 o 
   4   2  11        4.94      -35.99     79.69 o 
   5   2  11       94.45      115.94    101.46 o 
   7   2  11     1919.87     2238.13    141.12 o 
   8   2  11       39.73      111.35     70.12 o 
   9   2  11      473.40      162.21    130.23 o 
  10   2  11       25.68       86.95     77.70 o 
  -9   3  11        2.63     -128.95    134.21 o 
  -8   3  11        2.95       19.14    107.63 o 
  -7   3  11      280.60      282.52     51.67 o 
  -6   3  11       42.98       30.38     18.27 o 
  -5   3  11      691.80     1052.64    130.36 o 
  -4   3  11     7437.50     7606.24    429.10 o 
  -3   3  11     4698.27     4025.50    188.03 o 
  -2   3  11    11046.28    10875.27    455.81 o 
  -1   3  11      128.90      107.61     24.15 o 
   0   3  11     2058.22     2325.29     66.40 o 
   1   3  11      212.08      177.80     52.85 o 
   2   3  11     1261.93     1342.18     72.87 o 
   3   3  11      187.43      242.24    100.69 o 
   4   3  11     1030.52     1452.69    277.61 o 
   5   3  11       87.25      117.79     99.92 o 
   6   3  11       25.56      153.61    103.13 o 
   7   3  11        0.75      112.25    111.61 o 
   8   3  11      738.99      176.21     83.23 o 
   9   3  11      120.17       -8.09     72.69 o 
  10   3  11      383.75      236.45    165.29 o 
  -9   4  11       42.92      -86.82    125.48 o 
  -8   4  11       11.25      -63.45    109.55 o 
  -7   4  11        0.10        2.09     27.10 o 
  -6   4  11       75.52       59.07     18.86 o 
  -5   4  11       38.92       83.10    144.87 o 
  -4   4  11      976.17      872.58    114.31 o 
  -3   4  11    11842.77    11724.08    528.76 o 
  -2   4  11     2322.59     2564.18    135.24 o 
  -1   4  11     2593.47     2150.94     98.22 o 
   0   4  11      286.83      355.69     31.18 o 
   1   4  11       56.62       26.37     28.56 o 
   2   4  11      202.23      276.10     53.53 o 
   3   4  11     1491.50     1454.38     90.09 o 
   4   4  11        1.75      -80.27     80.27 o 
   5   4  11     1252.58     1520.11    140.12 o 
   6   4  11       22.43       60.62     94.91 o 
   8   4  11      149.79        5.94     86.05 o 
   9   4  11      700.92      530.30    185.07 o 
  10   4  11      158.11      476.36    118.29 o 
  -8   5  11        6.36       69.74    106.99 o 
  -7   5  11       21.39       29.73     25.42 o 
  -6   5  11       37.96       25.31     18.21 o 
  -5   5  11      426.38      386.90     52.14 o 
  -4   5  11       13.47       16.70     37.57 o 
  -3   5  11     1679.07     1568.32    100.32 o 
  -2   5  11     9567.70     9512.00    110.27 o 
  -1   5  11      597.46      541.47     38.43 o 
   0   5  11     3824.64     3638.11    101.99 o 
   1   5  11       21.62       31.04     33.26 o 
   2   5  11       12.26      -44.37     45.82 o 
   3   5  11        0.74       77.18     45.67 o 
   4   5  11     1000.88      747.36    186.36 o 
   5   5  11        2.27       14.05     60.49 o 
   6   5  11       67.10      271.64    110.07 o 
   9   5  11       27.69      215.26    103.90 o 
  10   5  11      269.61      946.94    238.63 o 
  -8   6  11       75.42       87.85    179.17 o 
  -7   6  11      467.01      431.45     79.50 o 
  -6   6  11       97.39       59.96     34.06 o 
  -5   6  11      363.56      397.99    124.75 o 
  -4   6  11      794.92      856.53     55.52 o 
  -3   6  11     1238.50     1088.28     82.33 o 
  -2   6  11      407.78      509.81     69.97 o 
  -1   6  11     5768.45     5788.69    102.89 o 
   0   6  11       13.88       17.79     45.41 o 
   1   6  11     8355.26     8701.43    277.16 o 
   2   6  11        4.84      -42.13     42.13 o 
   3   6  11      928.86     1239.27     75.92 o 
   4   6  11       49.46      -61.52     94.45 o 
   5   6  11      433.13      378.75     98.22 o 
   6   6  11      363.16      280.86     85.54 o 
   7   6  11      315.06      249.80    121.63 o 
   9   6  11       30.82      115.01     84.11 o 
  -8   7  11       50.17      -17.21     96.45 o 
  -7   7  11        1.14        2.10     28.28 o 
  -6   7  11      690.58      809.44     67.59 o 
  -5   7  11      184.38      211.16     41.30 o 
  -4   7  11     4609.54     4453.31    100.15 o 
  -3   7  11      235.39      277.50     73.00 o 
  -2   7  11       13.55       45.58     38.55 o 
  -1   7  11       99.47      120.51     62.68 o 
   0   7  11     7163.59     7245.87    153.64 o 
   1   7  11        0.05       26.83     36.37 o 
   2   7  11     7895.34     7341.38    264.38 o 
   3   7  11       49.48       89.01     65.04 o 
   4   7  11      209.30      143.08    181.93 o 
   5   7  11      118.48      149.08    164.84 o 
   6   7  11      196.78      323.47    106.23 o 
   7   7  11      422.47      371.52    116.30 o 
   8   7  11       74.08      222.58    127.92 o 
   9   7  11       71.63      -82.26    100.41 o 
  -8   8  11      124.73       85.28    101.21 o 
  -7   8  11      183.24      320.34    107.95 o 
  -6   8  11      109.98       77.88     51.72 o 
  -5   8  11       98.10      153.13     34.14 o 
  -4   8  11      540.65      464.30     65.75 o 
  -3   8  11       73.51       81.91     41.18 o 
  -2   8  11        1.71        0.91     45.06 o 
  -1   8  11     1016.77      917.24     81.75 o 
   0   8  11      172.87      157.88     46.81 o 
   1   8  11    11467.08    11202.84    223.61 o 
   2   8  11      120.07      114.18    139.41 o 
   3   8  11     8800.87     9171.15    265.76 o 
   4   8  11      104.58      128.38     65.35 o 
   5   8  11      719.29      734.94     97.55 o 
   6   8  11        0.43      -64.12     75.17 o 
   7   8  11      648.70      559.35    130.94 o 
   8   8  11       25.95      -67.06    112.66 o 
   9   8  11       74.77       70.09     75.25 o 
  -8   9  11      131.42       16.95     93.63 o 
  -7   9  11      139.62       95.46     50.36 o 
  -6   9  11      169.05      212.49     79.60 o 
  -5   9  11      341.67      277.72     40.32 o 
  -4   9  11      155.00      195.13     76.87 o 
  -3   9  11        0.57       18.90     37.52 o 
  -2   9  11        3.92       14.32     55.57 o 
  -1   9  11        9.61       51.12     45.59 o 
   0   9  11       89.08       94.91     78.02 o 
   1   9  11      157.41      120.82     68.65 o 
   2   9  11     7744.66     8344.92    253.66 o 
   3   9  11      107.16       44.61     70.75 o 
   4   9  11     3448.38     3510.80    230.60 o 
   5   9  11       71.13      120.14     85.60 o 
   6   9  11       78.21      140.23    144.49 o 
   7   9  11      329.49      374.57     98.95 o 
   8   9  11      126.82      109.29     95.23 o 
   9   9  11        2.31       15.42     73.73 o 
  -8  10  11       89.51      158.36    174.28 o 
  -7  10  11      537.85      690.87     74.88 o 
  -6  10  11       69.04       96.92     62.17 o 
  -5  10  11      973.65     1149.24     92.51 o 
  -4  10  11       90.92      194.89     63.55 o 
  -3  10  11       66.60       71.23     48.03 o 
  -2  10  11        7.15      -68.42     68.42 o 
  -1  10  11     1329.14     1333.86     83.65 o 
   0  10  11       54.11       91.48     47.90 o 
   1  10  11       53.08      100.17     66.08 o 
   2  10  11       97.75       22.62     62.92 o 
   3  10  11     1046.42      950.91    109.94 o 
   4  10  11      348.78      432.66    145.99 o 
   5  10  11     5546.35     5233.88    248.43 o 
   6  10  11      892.88      929.24    142.00 o 
   7  10  11       21.10      -39.76    145.86 o 
   8  10  11        0.67       -6.72    145.54 o 
   9  10  11        3.85      130.12     96.67 o 
  -7  11  11       62.95      -25.69     78.80 o 
  -6  11  11      219.47      273.10     57.96 o 
  -5  11  11       28.24       56.17     89.45 o 
  -4  11  11     4012.65     4676.35    204.27 o 
  -3  11  11       28.27       12.28     35.04 o 
  -2  11  11      948.25      825.30    231.18 o 
  -1  11  11        3.36       54.38     58.58 o 
   0  11  11        1.58       33.71     49.04 o 
   1  11  11        6.70        3.92     92.54 o 
   2  11  11       72.61      125.91    110.92 o 
   3  11  11       26.62      -25.76    110.24 o 
   4  11  11      150.46      255.60     96.93 o 
   5  11  11      483.53      480.94    105.32 o 
   6  11  11      260.06      328.48    118.28 o 
   7  11  11       76.25       89.22     91.92 o 
   8  11  11       21.38      127.05    100.84 o 
   9  11  11       11.70       50.63     84.53 o 
  -7  12  11       42.82       31.86     67.94 o 
  -6  12  11      131.08      115.98     70.38 o 
  -5  12  11      189.45      167.74     56.34 o 
  -4  12  11      220.40      200.58     62.26 o 
  -3  12  11     1301.81     1246.42     77.55 o 
  -2  12  11       30.41       70.05     62.69 o 
  -1  12  11     2352.44     2354.65    380.29 o 
   0  12  11       20.31        5.74     90.33 o 
   1  12  11      110.90       50.43     61.07 o 
   2  12  11        5.27      -68.91     68.91 o 
   3  12  11      673.10     1048.34    325.19 o 
   4  12  11       93.30      -21.26     95.68 o 
   5  12  11     1669.65     1287.40    153.80 o 
   6  12  11      927.81      870.16    152.63 o 
   7  12  11      490.08       63.80    116.71 o 
   8  12  11      392.86      311.61    145.29 o 
  -7  13  11        5.05      -26.42     55.78 o 
  -6  13  11      408.82      444.61    133.19 o 
  -5  13  11       66.33       29.07     52.31 o 
  -4  13  11     1503.44     1811.80    179.27 o 
  -3  13  11        6.40      -30.16     51.31 o 
  -2  13  11      203.17      256.13     99.28 o 
  -1  13  11       63.09      107.32    144.30 o 
   0  13  11       88.72      150.88     65.51 o 
   1  13  11        6.69       54.50    165.62 o 
   2  13  11      954.01     1043.34    120.45 o 
   3  13  11       11.25      106.77     73.37 o 
   4  13  11      186.68      179.60     84.12 o 
   5  13  11      258.39      189.86    109.19 o 
   6  13  11        5.22        6.85     82.26 o 
   7  13  11      506.81      494.27    119.52 o 
   8  13  11      202.69      163.27    112.39 o 
  -6  14  11      118.59      152.56     79.60 o 
  -5  14  11       86.33       65.93     68.04 o 
  -4  14  11        1.40      -13.08     43.99 o 
  -3  14  11      895.77     1029.27     89.14 o 
  -2  14  11      115.54      169.47     64.33 o 
  -1  14  11     3018.12     3174.41    137.58 o 
   0  14  11        0.22        4.32     73.03 o 
   1  14  11     1605.40     1698.48    139.99 o 
   2  14  11      328.25      283.62    100.84 o 
   3  14  11      397.46      133.08     98.44 o 
   4  14  11       15.53     -107.94    107.94 o 
   5  14  11       22.71      177.30    183.66 o 
   6  14  11       29.79      -63.29     94.08 o 
   7  14  11       99.73      125.86    127.80 o 
   8  14  11      163.62       89.39    280.76 o 
  -6  15  11      490.16      509.60     99.15 o 
  -5  15  11        3.75      -59.75     77.15 o 
  -4  15  11      220.48      263.36     61.87 o 
  -3  15  11        6.95      -13.93     68.39 o 
  -2  15  11      856.89      893.26     93.17 o 
  -1  15  11      445.22      613.55    202.80 o 
   0  15  11     1802.11     2032.24    125.67 o 
   1  15  11      218.73       94.48     88.70 o 
   2  15  11        9.23      -22.93     86.10 o 
   3  15  11       11.10       36.36     94.19 o 
   4  15  11       28.15     -113.22    113.22 o 
   5  15  11      368.41       95.35    117.45 o 
   6  15  11      102.36      142.30    173.52 o 
   7  15  11       68.99     -122.84    137.84 o 
  -5  16  11      126.29      207.05    157.72 o 
  -4  16  11        1.37      -37.11    104.16 o 
  -3  16  11      151.73      208.20     77.92 o 
  -2  16  11       43.04      -12.07     79.12 o 
  -1  16  11     1570.62     1522.53    223.28 o 
   0  16  11      490.34      244.72    152.71 o 
   1  16  11      413.44      243.84     88.00 o 
   2  16  11      204.46      196.52     89.98 o 
   3  16  11      401.23      526.62    151.42 o 
   4  16  11        4.23       56.63     88.37 o 
   5  16  11       50.73      107.82    147.70 o 
   6  16  11        6.10       -0.61    117.97 o 
   7  16  11       14.47     -160.16    160.16 o 
  -5  17  11        5.30      -47.91    109.96 o 
  -4  17  11        2.67      -69.33     69.33 o 
  -3  17  11       74.30      -96.77    248.65 o 
  -2  17  11      230.75      194.06    102.61 o 
  -1  17  11      198.83      308.36     89.99 o 
   0  17  11     2703.45     2851.98    167.37 o 
   1  17  11      661.28      690.56    135.12 o 
   2  17  11      121.91     -112.24    112.24 o 
   3  17  11      395.58      349.98    131.52 o 
   4  17  11        7.07      -77.83     97.32 o 
   5  17  11       23.93       66.23    101.75 o 
   6  17  11       34.26      144.12    114.91 o 
  -4  18  11        2.49        1.78     66.47 o 
  -3  18  11        0.15      -69.18    101.76 o 
  -2  18  11       70.09      314.48    235.61 o 
  -1  18  11       26.83      153.78    110.39 o 
   0  18  11      168.74      210.05     96.76 o 
   1  18  11      725.47      606.05    114.28 o 
   2  18  11      994.64     1553.95    489.08 o 
   3  18  11      398.35      461.45    117.76 o 
   4  18  11      139.53       14.26    234.01 o 
   5  18  11        3.61       19.33    137.42 o 
  -3  19  11        6.39        0.85    102.35 o 
  -2  19  11        3.14      -76.68    174.28 o 
  -1  19  11       98.15       42.17     88.19 o 
   0  19  11      293.72       79.16    205.04 o 
   1  19  11       31.55      221.40    127.11 o 
   2  19  11      674.16      742.60    164.48 o 
   3  19  11      674.82      571.43    132.50 o 
   4  19  11      187.98      423.97    133.20 o 
  -1  20  11       54.65        9.44    113.87 o 
   0  20  11      342.72      341.26    119.72 o 
   1  20  11      749.40      730.87    140.34 o 
   2  20  11      605.49      752.70    404.25 o 
   3  20  11      394.92      272.28    182.25 o 
  -2 -13  12       59.00        8.73     77.53 o 
  -1 -13  12       46.33      124.41     83.80 o 
   0 -13  12        1.63       -6.06     75.15 o 
   1 -13  12       16.88       34.03    125.74 o 
   2 -13  12      143.41      536.73    169.15 o 
   3 -13  12       21.38      -88.88    147.19 o 
  -3 -12  12        0.46      174.63     73.44 o 
  -2 -12  12       87.07       33.60     94.85 o 
  -1 -12  12       10.03      129.80     69.18 o 
   0 -12  12       72.23       92.24     94.59 o 
   1 -12  12        1.44     -203.31    218.98 o 
   2 -12  12        6.45      114.05    129.85 o 
   3 -12  12      129.25      138.84    239.53 o 
   4 -12  12       51.33       -2.31    133.06 o 
  -4 -11  12      484.52      386.90     94.76 o 
  -3 -11  12       65.05       51.33     76.28 o 
  -2 -11  12       10.53       15.62     84.19 o 
  -1 -11  12       35.73      -29.58     59.45 o 
   0 -11  12        1.41        5.00     68.16 o 
   1 -11  12      200.79      169.28    118.54 o 
   2 -11  12       87.94     -124.71    124.71 o 
   3 -11  12       45.55      132.67    131.77 o 
   4 -11  12       42.99      -53.17    138.19 o 
   5 -11  12       26.33       24.75    161.41 o 
  -5 -10  12      734.96      604.74     98.03 o 
  -4 -10  12       60.43       37.37     58.96 o 
  -3 -10  12      691.07      912.16    119.76 o 
  -2 -10  12      119.94       70.35     69.97 o 
  -1 -10  12       25.97      156.11     71.77 o 
   0 -10  12      204.72       55.55     70.45 o 
   1 -10  12        0.05       38.53     98.51 o 
   2 -10  12       21.37     -112.64    112.64 o 
   3 -10  12       38.20       78.99    121.76 o 
   4 -10  12        5.85      169.77    108.88 o 
   5 -10  12        0.55       -1.42    104.99 o 
   6 -10  12       56.63      261.96    322.95 o 
  -6  -9  12      210.54       37.89    139.09 o 
  -5  -9  12       41.98       47.89     51.89 o 
  -4  -9  12      897.86      744.04    124.00 o 
  -3  -9  12        7.20      -19.97     50.84 o 
  -2  -9  12      968.41      949.37    211.91 o 
  -1  -9  12       37.23        8.92     48.59 o 
   0  -9  12       11.59      194.85     91.19 o 
   1  -9  12      202.95      244.41    106.60 o 
   2  -9  12       32.32     -140.12    183.02 o 
   3  -9  12        2.17      145.90    204.47 o 
   4  -9  12        5.64       -3.93    107.88 o 
   5  -9  12       47.21      -55.46     87.72 o 
   6  -9  12       19.61      373.51    329.11 o 
   7  -9  12       16.62     -124.31    224.25 o 
  -6  -8  12        0.11     -132.42    146.93 o 
  -5  -8  12      346.21      286.70     73.32 o 
  -4  -8  12      121.64      173.34     45.51 o 
  -3  -8  12     1140.89     1148.15     83.12 o 
  -2  -8  12      172.24      133.84     50.56 o 
  -1  -8  12     1508.39     1434.22    316.28 o 
   0  -8  12       10.03       -6.72     56.37 o 
   1  -8  12       82.53       54.46     87.21 o 
   2  -8  12       42.10      285.12    111.99 o 
   3  -8  12       12.55       66.91    103.77 o 
   4  -8  12      182.62      262.61     87.55 o 
   5  -8  12        1.27      134.67    269.52 o 
   6  -8  12      134.77      227.12    103.12 o 
   7  -8  12       14.92     -124.03    182.18 o 
  -6  -7  12        0.06       98.38    138.07 o 
  -5  -7  12       14.90        1.64     51.49 o 
  -4  -7  12      721.93      820.01     53.09 o 
  -3  -7  12        1.14      -45.74     47.89 o 
  -2  -7  12      982.53     1142.56     99.56 o 
  -1  -7  12      888.04      842.43    112.47 o 
   0  -7  12     1633.18     1907.54     98.59 o 
   1  -7  12       97.58       56.10     63.83 o 
   2  -7  12      143.42       85.79     90.55 o 
   3  -7  12      635.80      577.05    132.03 o 
   4  -7  12       41.56      -21.86     97.93 o 
   5  -7  12       30.35        6.18     92.59 o 
   6  -7  12        0.37      271.72    238.44 o 
   7  -7  12      124.16      427.90    155.66 o 
   8  -7  12        1.11     -116.42    116.42 o 
  -7  -6  12       54.35       45.21    235.55 o 
  -6  -6  12      184.45      372.97    265.22 o 
  -5  -6  12       27.36       16.19     76.08 o 
  -4  -6  12      117.01       94.62     41.98 o 
  -3  -6  12      536.18      504.19     76.88 o 
  -2  -6  12       86.01       28.37     35.56 o 
  -1  -6  12     1677.44     1614.35     95.40 o 
   0  -6  12     1556.22     1777.87     68.36 o 
   1  -6  12      460.85      501.47     57.60 o 
   2  -6  12       15.12      103.11    112.51 o 
   3  -6  12      123.23       61.35     94.46 o 
   4  -6  12      380.16      262.35     94.75 o 
   5  -6  12        0.52        7.24    147.76 o 
   6  -6  12      114.86      123.94    156.18 o 
   7  -6  12       24.74      -30.58    153.23 o 
   8  -6  12        1.08       33.99    329.11 o 
  -7  -5  12      191.76       29.03    134.60 o 
  -6  -5  12       90.59       78.07     65.03 o 
  -5  -5  12     1459.97     1472.95     50.83 o 
  -4  -5  12       60.19       23.46     35.98 o 
  -3  -5  12       55.71       25.53     30.70 o 
  -2  -5  12       49.36       80.88     36.81 o 
  -1  -5  12      521.94      472.13     61.66 o 
   0  -5  12     1725.44     2060.20    135.43 o 
   1  -5  12     1372.30     1256.05     85.28 o 
   2  -5  12       25.40      107.38     57.90 o 
   3  -5  12       15.19       28.17     56.32 o 
   4  -5  12       92.74      207.24     95.23 o 
   5  -5  12       35.82      -25.17     71.13 o 
   6  -5  12        0.52      146.15    187.00 o 
   7  -5  12      184.98      533.39    129.40 o 
   8  -5  12       13.10      120.63    132.67 o 
  -7  -4  12       26.34       68.46    134.86 o 
  -6  -4  12       54.63        2.09     43.53 o 
  -5  -4  12      434.89      341.84     38.68 o 
  -4  -4  12     1331.92     1275.36     53.37 o 
  -3  -4  12      660.90      719.68     73.87 o 
  -2  -4  12      131.84       64.57     44.58 o 
  -1  -4  12      299.18      269.81     42.58 o 
   0  -4  12      640.35      700.34    192.46 o 
   1  -4  12      185.45      136.96     40.22 o 
   2  -4  12     3038.89     2966.91     95.47 o 
   3  -4  12      261.33      231.66     29.35 o 
   4  -4  12     2068.68     2218.28     60.89 o 
   5  -4  12       83.92      107.58     87.44 o 
   6  -4  12        0.18       22.44     99.66 o 
   7  -4  12       53.04       49.82     88.86 o 
   8  -4  12       10.77       41.35     93.93 o 
   9  -4  12       10.84      -87.34    171.72 o 
  -8  -3  12       35.63      -79.63    242.48 o 
  -7  -3  12        5.14        1.54    114.31 o 
  -6  -3  12      574.84      450.78     44.87 o 
  -5  -3  12       42.53       42.58     42.47 o 
  -4  -3  12      364.17      264.79     71.30 o 
  -3  -3  12     1087.91     1085.96     61.99 o 
  -2  -3  12      216.01      173.73     44.23 o 
  -1  -3  12        2.27       48.91     37.69 o 
   0  -3  12      171.29      192.67     48.42 o 
   1  -3  12      190.75      187.09     38.92 o 
   2  -3  12     1269.82     1397.58     69.11 o 
   3  -3  12     2491.16     2436.82    199.14 o 
   4  -3  12      777.19     1000.70     93.07 o 
   5  -3  12     1264.75     1343.60     89.26 o 
   6  -3  12       87.57       41.69     29.52 o 
   7  -3  12      394.96      452.09    143.72 o 
   8  -3  12       37.57      -81.30    121.25 o 
   9  -3  12       84.66      135.67    166.90 o 
  -8  -2  12        7.90       92.09    140.25 o 
  -7  -2  12      696.97      970.27    290.84 o 
  -6  -2  12      121.43       79.56    138.45 o 
  -5  -2  12      661.32      680.34    162.70 o 
  -4  -2  12        2.49      -17.28     45.91 o 
  -3  -2  12      602.48      599.19     78.53 o 
  -2  -2  12     1299.74     1357.72     59.38 o 
  -1  -2  12       30.46       38.81     42.67 o 
   0  -2  12      195.10      178.07     33.65 o 
   1  -2  12      112.75      138.91     47.91 o 
   2  -2  12     3042.58     2877.05    118.42 o 
   3  -2  12      685.71      596.27     44.93 o 
   4  -2  12     5562.03     5729.18    246.46 o 
   5  -2  12      182.39      259.18    104.16 o 
   6  -2  12     1020.80     1049.69    146.80 o 
   7  -2  12       84.60       64.64     50.44 o 
   8  -2  12      540.67      575.00    161.18 o 
   9  -2  12        0.32       38.53    134.34 o 
  -8  -1  12      211.60      152.41    230.41 o 
  -7  -1  12      297.00      426.06    105.39 o 
  -6  -1  12     1886.45     2167.33    145.30 o 
  -5  -1  12     1572.60     1699.12    119.23 o 
  -4  -1  12       81.20      115.35     67.79 o 
  -3  -1  12       40.74      -26.73     69.92 o 
  -2  -1  12      258.22      262.78     37.19 o 
  -1  -1  12     1144.14     1129.94     36.20 o 
   0  -1  12      209.44      238.54     27.01 o 
   1  -1  12     1467.69     1727.85     80.03 o 
   2  -1  12      336.15      350.51     57.99 o 
   3  -1  12     1821.84     1506.27    185.97 o 
   4  -1  12      466.89      420.75     96.58 o 
   5  -1  12     1638.00     1919.83    157.97 o 
   6  -1  12       25.61       61.26    169.92 o 
   7  -1  12     2678.97     2972.21    143.01 o 
   8  -1  12       72.85      -49.81     67.62 o 
   9  -1  12      101.38      194.83    146.80 o 
  -8   0  12       47.68      107.27    119.07 o 
  -7   0  12      608.90      808.18    142.18 o 
  -6   0  12      815.94      801.99    236.13 o 
  -5   0  12     1907.47     1986.53    151.86 o 
  -4   0  12       64.75      117.80    116.44 o 
  -3   0  12     2331.90     2240.16    136.50 o 
  -2   0  12      351.89      348.83     82.97 o 
  -1   0  12       30.15       43.42     23.63 o 
   0   0  12       73.56       74.63     37.72 o 
   1   0  12       23.97       42.49     63.96 o 
   2   0  12      115.85      159.51     58.05 o 
   3   0  12      245.98      483.43    138.58 o 
   4   0  12     1203.89     1327.88    124.84 o 
   6   0  12     2737.97     2694.80    200.74 o 
   8   0  12      827.38      968.08    341.38 o 
  -8   1  12      205.47      277.92    102.34 o 
  -7   1  12        5.09        1.45    163.30 o 
  -6   1  12     1153.62     1340.55    144.91 o 
  -5   1  12      602.34      630.38    123.81 o 
  -4   1  12      997.64      945.91     92.81 o 
  -3   1  12     5765.19     5377.53    355.76 o 
  -2   1  12     2454.26     2247.85    139.48 o 
  -1   1  12      558.79      708.16     28.13 o 
   0   1  12       15.95       25.67     20.03 o 
   1   1  12       15.44       28.38     68.07 o 
   2   1  12      113.33       57.80     88.75 o 
   3   1  12      444.28      493.83    138.97 o 
   4   1  12       49.37       56.13     75.13 o 
   6   1  12        1.08      185.59    109.30 o 
   8   1  12       39.89       37.13     65.82 o 
   9   1  12     1155.29      978.54     98.89 o 
  -8   2  12       53.57      -46.43    102.34 o 
  -7   2  12       42.72      -37.98     93.93 o 
  -6   2  12      102.50       79.27     89.92 o 
  -5   2  12      704.82      752.51     89.60 o 
  -4   2  12     3589.59     3485.31    198.56 o 
  -3   2  12     7738.11     7186.00    273.31 o 
  -2   2  12     8962.65     8571.29    416.77 o 
  -1   2  12     1980.52     2074.15     66.62 o 
   0   2  12      330.69      175.25     40.93 o 
   1   2  12      626.97      747.70     50.80 o 
   2   2  12       24.56       37.86     43.66 o 
   3   2  12      218.39      156.16     68.39 o 
   4   2  12       19.80      -36.46     64.57 o 
   5   2  12       30.68       27.23     88.75 o 
   6   2  12      262.31      720.39    127.79 o 
   7   2  12       62.89       75.78    112.76 o 
   8   2  12        6.10      -65.63     65.63 o 
   9   2  12       50.37        6.29     64.99 o 
  -8   3  12       37.56      470.71    146.67 o 
  -7   3  12        7.16      -83.61    110.84 o 
  -6   3  12        8.95      133.70    103.52 o 
  -5   3  12      104.45       69.23     92.34 o 
  -4   3  12     1782.69     1741.43    245.18 o 
  -3   3  12    17075.56    16834.85    546.23 o 
  -2   3  12     4625.43     4406.05    293.73 o 
  -1   3  12     9222.81     9270.37    405.27 o 
   0   3  12      287.91      285.63     25.43 o 
   1   3  12     4797.01     5387.47    100.88 o 
   2   3  12      117.33      124.19     46.71 o 
   3   3  12        6.54       64.07     55.35 o 
   4   3  12       20.37      -36.77     98.38 o 
   5   3  12      539.90      645.89    122.53 o 
   6   3  12       29.52       25.30     90.55 o 
   7   3  12       33.46        3.98    103.52 o 
   8   3  12       60.76      160.54    124.45 o 
   9   3  12      346.41      270.10    151.42 o 
  -8   4  12        7.15       62.42    116.10 o 
  -7   4  12        0.23      243.00    121.11 o 
  -6   4  12        7.71      -69.61    163.11 o 
  -5   4  12       56.44       36.60     84.12 o 
  -4   4  12      122.98      145.13     90.67 o 
  -3   4  12     3099.51     3352.38    286.92 o 
  -2   4  12    10431.85     9548.80    312.86 o 
  -1   4  12     2017.55     2003.35     61.28 o 
   0   4  12     2380.51     2311.37     84.19 o 
   1   4  12      397.10      526.12     41.55 o 
   2   4  12     1462.55     1641.20     96.84 o 
   3   4  12        3.93        4.85     51.41 o 
   4   4  12       64.28      112.18     76.55 o 
   5   4  12        5.98      -22.86     90.42 o 
   6   4  12     2073.21     2467.47    188.54 o 
   8   4  12        2.90        4.37    115.85 o 
   9   4  12       88.53      111.99     90.16 o 
  -8   5  12        1.23     -108.66    198.05 o 
  -7   5  12       15.79        8.48    160.80 o 
  -6   5  12        6.26        8.48     89.13 o 
  -5   5  12        2.26       57.28     85.15 o 
  -4   5  12        1.44       83.23    144.74 o 
  -3   5  12        9.72       -3.08     72.18 o 
  -2   5  12      363.49      325.14     31.83 o 
  -1   5  12     6031.96     6058.00    108.67 o 
   0   5  12      355.31      447.38     35.88 o 
   1   5  12     2479.71     2286.77    111.87 o 
   2   5  12       25.30       70.38     47.54 o 
   3   5  12     1500.88     1607.29    133.75 o 
   4   5  12       31.37       76.40     96.58 o 
   5   5  12        0.23       55.65     64.17 o 
   6   5  12       91.18       43.41    101.21 o 
   7   5  12       60.67      -11.82    100.95 o 
   9   5  12       10.48       64.06    120.34 o 
  -8   6  12        0.51     -113.02    113.02 o 
  -7   6  12        8.14       43.92     98.77 o 
  -6   6  12      114.80       83.29     25.10 o 
  -5   6  12       79.45       69.57     41.39 o 
  -4   6  12     1308.51     1265.17     87.34 o 
  -3   6  12      236.77      187.10     83.29 o 
  -2   6  12      317.45      307.88     30.31 o 
  -1   6  12      399.59      431.96     32.75 o 
   0   6  12    10154.78    10313.13    188.71 o 
   1   6  12        1.73      -51.68     58.37 o 
   2   6  12    12430.77    11899.63    293.16 o 
   3   6  12       95.14       24.74     47.08 o 
   4   6  12      430.55      502.86    119.44 o 
   5   6  12       50.33      -13.53     63.08 o 
   6   6  12        4.12     -110.71    110.71 o 
   8   6  12        6.17       35.06    113.66 o 
   9   6  12       35.02       73.72    101.08 o 
  -8   7  12      301.04      178.91    118.42 o 
  -7   7  12       32.13       71.86     38.72 o 
  -6   7  12       49.71       38.73     34.90 o 
  -5   7  12        0.88      -28.77     28.82 o 
  -4   7  12       49.54       85.32     26.18 o 
  -3   7  12     2935.12     3102.41    112.57 o 
  -2   7  12        5.97       22.48     23.23 o 
  -1   7  12      343.44      423.14    120.98 o 
   0   7  12       27.59       36.82     30.24 o 
   1   7  12     9239.55     8810.16    172.96 o 
   2   7  12        2.89       -2.79     51.76 o 
   3   7  12     4845.38     5063.71    149.95 o 
   4   7  12       10.81      -49.81     70.66 o 
   5   7  12     3078.20     3051.71    145.35 o 
   6   7  12      229.20      260.72    121.76 o 
   7   7  12     1676.71     2053.02    214.87 o 
   8   7  12        1.44     -127.66    127.66 o 
   9   7  12      127.32      -63.83    108.01 o 
  -8   8  12      427.78      381.06    130.49 o 
  -7   8  12      315.47      241.18     56.22 o 
  -6   8  12      304.91      237.37     46.17 o 
  -5   8  12       90.83       77.42     35.48 o 
  -4   8  12     1761.54     1781.92     86.85 o 
  -3   8  12      236.73      218.94     32.87 o 
  -2   8  12       99.16      164.10     68.13 o 
  -1   8  12       12.94        2.63     47.54 o 
   0   8  12        0.68        8.01     39.77 o 
   1   8  12      119.53      139.30     44.45 o 
   2   8  12     6320.70     6839.96    199.64 o 
   3   8  12      215.94      272.69     63.86 o 
   4   8  12     4445.61     4935.51    201.78 o 
   5   8  12      154.26       70.07     71.52 o 
   6   8  12      302.36      561.33    173.45 o 
   7   8  12      307.38      323.78     99.92 o 
   8   8  12        0.01      -33.28     89.33 o 
   9   8  12       11.88      159.00    155.53 o 
  -8   9  12      185.99      249.68    197.53 o 
  -7   9  12      878.36      999.78     74.25 o 
  -6   9  12      590.00      569.90     77.41 o 
  -5   9  12       21.12      -15.15     40.55 o 
  -4   9  12      981.01      862.74    107.95 o 
  -3   9  12        8.72       -3.99     31.44 o 
  -2   9  12      104.38      130.64     43.05 o 
  -1   9  12       14.49       53.56     43.77 o 
   0   9  12        5.91        2.13     36.55 o 
   1   9  12       49.96        8.63     42.39 o 
   2   9  12       35.89       18.93     84.93 o 
   3   9  12       95.25      133.68     75.98 o 
   4   9  12      385.36      284.51    129.60 o 
   5   9  12     3077.66     3199.47    311.00 o 
   6   9  12      439.43      484.95    121.28 o 
   7   9  12      764.47     1338.22    325.77 o 
   8   9  12       33.26       12.20    104.38 o 
   9   9  12       46.87      166.87    109.41 o 
  -8  10  12       93.91       28.26    164.78 o 
  -7  10  12       86.91       69.42     45.06 o 
  -6  10  12     1755.28     1694.96     65.69 o 
  -5  10  12       23.84        8.13     57.13 o 
  -4  10  12     3059.77     2748.53    122.12 o 
  -3  10  12        0.06      -33.93     37.58 o 
  -2  10  12      178.92      132.10     69.58 o 
  -1  10  12      106.20      128.23     52.91 o 
   0  10  12     1807.87     1935.03    195.48 o 
   1  10  12       32.57       48.40     60.79 o 
   2  10  12     1166.89     1404.27    207.10 o 
   3  10  12      536.00      543.41     79.46 o 
   4  10  12      491.00      635.06    108.70 o 
   5  10  12      859.41      640.06     98.05 o 
   6  10  12     1927.15     1982.28    566.91 o 
   7  10  12      139.55      301.85    169.02 o 
   8  10  12      116.47      262.62    107.89 o 
   9  10  12       87.43      218.10    198.44 o 
  -7  11  12       23.87       17.93     45.36 o 
  -6  11  12      442.81      414.65     45.89 o 
  -5  11  12      324.36      274.02     94.55 o 
  -4  11  12      196.77      389.83     74.77 o 
  -3  11  12     1194.54     1290.36    106.47 o 
  -2  11  12        1.79       68.22     54.14 o 
  -1  11  12      348.34      409.31     57.01 o 
   0  11  12      218.29      266.10    152.26 o 
   1  11  12      169.27      142.89     58.61 o 
   2  11  12       90.71      102.43     62.20 o 
   3  11  12      586.88      538.41     84.56 o 
   4  11  12        0.55       84.45     75.90 o 
   5  11  12      622.54      656.17    109.81 o 
   6  11  12      366.18      262.33     95.10 o 
   7  11  12      580.11      679.78    121.32 o 
   8  11  12      207.73      304.51    115.99 o 
  -7  12  12       30.88      122.71     75.51 o 
  -6  12  12      185.11      127.50     43.74 o 
  -5  12  12        2.35      -42.45     51.25 o 
  -4  12  12     2422.87     2541.24    105.99 o 
  -3  12  12       31.22      135.17     59.51 o 
  -2  12  12      130.83      109.97     60.81 o 
  -1  12  12      142.39      191.75     62.61 o 
   0  12  12      410.29      410.92     67.93 o 
   1  12  12       79.75       -4.51     95.70 o 
   2  12  12     1775.06     1727.96    139.02 o 
   3  12  12       23.17       44.58     66.87 o 
   4  12  12       42.34      127.24     79.24 o 
   5  12  12       76.35      -10.17    123.10 o 
   6  12  12      840.32      497.83    111.15 o 
   7  12  12      138.91      217.18    103.62 o 
   8  12  12      274.36      340.36    121.00 o 
  -7  13  12       33.57        1.68     58.17 o 
  -6  13  12       12.59       46.89     70.04 o 
  -5  13  12      685.33      638.66     74.43 o 
  -4  13  12       29.15       71.26     43.65 o 
  -3  13  12     2829.60     2798.59    135.40 o 
  -2  13  12       13.55       39.93     96.52 o 
  -1  13  12     1874.86     1813.77    122.53 o 
   0  13  12       25.96       98.21     60.39 o 
   1  13  12       61.34      106.54     92.54 o 
   2  13  12       70.92       79.24     98.12 o 
   3  13  12       17.53       52.00     74.43 o 
   4  13  12      115.90      184.02    169.34 o 
   5  13  12      319.30      327.58    121.79 o 
   6  13  12       18.17       88.67    114.01 o 
   7  13  12        1.92       12.28    156.32 o 
   8  13  12      126.31      252.44    205.00 o 
  -6  14  12      155.61      164.61    111.57 o 
  -5  14  12       50.62      289.88     75.26 o 
  -4  14  12      448.27      697.88    123.17 o 
  -3  14  12        3.77       43.03     67.87 o 
  -2  14  12     3487.76     3399.46    160.31 o 
  -1  14  12      241.07      296.77    245.24 o 
   0  14  12     2145.28     2422.42    149.37 o 
   1  14  12        1.06      -46.93     95.55 o 
   2  14  12     1186.65      873.59    120.66 o 
   3  14  12       49.04      -55.88     91.62 o 
   4  14  12        8.59      -26.61     96.12 o 
   5  14  12       75.02      123.75    105.89 o 
   6  14  12      201.79      361.64    135.16 o 
   7  14  12        0.66       51.38    126.31 o 
  -6  15  12       33.26      214.87     90.16 o 
  -5  15  12      103.85      195.52     80.02 o 
  -4  15  12        0.54      -14.81     46.52 o 
  -3  15  12       14.32      137.35     75.01 o 
  -2  15  12       13.02      -30.84     73.43 o 
  -1  15  12     3783.37     3724.35    263.55 o 
   0  15  12      248.24      215.61     91.17 o 
   1  15  12      248.38      302.05    142.65 o 
   2  15  12        8.41      174.12    101.04 o 
   3  15  12      129.19       38.36    136.97 o 
   4  15  12        0.01       11.97     97.17 o 
   5  15  12      144.55      269.53    105.47 o 
   6  15  12        2.70      151.16    117.84 o 
   7  15  12       90.38      174.81    229.25 o 
  -5  16  12        0.76      -98.17    112.12 o 
  -4  16  12       57.15       79.86     75.22 o 
  -3  16  12        4.14       40.06     66.83 o 
  -2  16  12       89.57       89.13     85.16 o 
  -1  16  12      210.48      121.77     88.22 o 
   0  16  12     1507.34     1252.23    139.17 o 
   1  16  12        3.80      -98.75     98.75 o 
   2  16  12      358.00      480.94    151.62 o 
   3  16  12        5.86      -40.40    102.87 o 
   4  16  12        2.72       34.57    108.21 o 
   5  16  12       42.94       22.55    158.42 o 
   6  16  12       11.55      111.57    135.47 o 
  -5  17  12      161.01      393.25    118.87 o 
  -4  17  12       35.21      116.84    162.19 o 
  -3  17  12        0.22      -97.22     97.22 o 
  -2  17  12       22.56      -65.90     93.18 o 
  -1  17  12        5.14      -83.99     92.31 o 
   0  17  12      308.56      207.03    151.84 o 
   1  17  12     3482.99     3628.96    302.36 o 
   2  17  12      523.50      504.78    109.30 o 
   3  17  12     1017.85      919.13    156.76 o 
   4  17  12      156.35      139.30    100.84 o 
   5  17  12       75.42       79.70    141.47 o 
   6  17  12       35.28     -114.49    135.99 o 
  -4  18  12      342.01      392.06     80.14 o 
  -3  18  12       55.30      299.25    218.66 o 
  -2  18  12       18.50       72.57     82.37 o 
  -1  18  12        3.51     -105.06    143.02 o 
   0  18  12        1.33      -61.21    106.92 o 
   1  18  12       37.36       -8.50    275.43 o 
   2  18  12     1062.86      975.44    134.30 o 
   3  18  12      527.85      521.28    123.14 o 
   4  18  12      623.90      764.24    148.47 o 
   5  18  12      169.74      129.27    246.98 o 
  -3  19  12       22.44       36.98    143.12 o 
  -2  19  12       49.03       90.13     89.77 o 
  -1  19  12        0.45       40.28     86.31 o 
   0  19  12       25.00      -48.92    153.78 o 
   1  19  12      217.71      214.15    127.62 o 
   2  19  12      281.45      250.20    136.18 o 
   3  19  12      569.11      580.69    158.98 o 
   4  19  12      592.73      689.50    188.09 o 
  -1  20  12        8.81       51.66     94.59 o 
   0  20  12      296.43      155.49    128.91 o 
   1  20  12      211.02      193.04    135.47 o 
   2  20  12        5.14      125.82    176.92 o 
  -1 -13  13       24.46       54.67     77.28 o 
   0 -13  13        5.26      102.10    125.22 o 
   1 -13  13       20.78      -55.10    131.13 o 
   2 -13  13        3.14      -45.47    131.52 o 
  -2 -12  13        1.39       64.23     67.64 o 
  -1 -12  13       46.34       95.05     66.76 o 
   0 -12  13        2.52       21.23     77.90 o 
   1 -12  13        0.58      293.21    231.05 o 
   2 -12  13       36.30     -265.47    265.47 o 
   3 -12  13       10.50      205.88    256.74 o 
   4 -12  13       26.05       -5.21    138.13 o 
  -4 -11  13       45.89       60.04     72.13 o 
  -3 -11  13      376.13      365.19     92.99 o 
  -2 -11  13        1.17       80.63     62.78 o 
  -1 -11  13       20.97      -62.80     62.80 o 
   0 -11  13       36.08       90.19     56.02 o 
   1 -11  13        0.12      278.44    126.25 o 
   2 -11  13        3.91      190.47    131.26 o 
   3 -11  13       29.23       90.03    129.72 o 
   4 -11  13        0.25      -14.98    150.91 o 
   5 -11  13       13.22       93.30    176.57 o 
  -4 -10  13     1416.71     1366.17    221.11 o 
  -3 -10  13        6.61      -47.55     69.95 o 
  -2 -10  13      549.67      499.48     73.39 o 
  -1 -10  13        1.92        8.75    100.37 o 
   0 -10  13       55.07      -46.65     51.81 o 
   1 -10  13       47.85      192.52    193.94 o 
   2 -10  13       64.58      -26.33    106.60 o 
   3 -10  13        1.54       70.51    122.65 o 
   4 -10  13        3.84      -75.97    105.52 o 
   5 -10  13        0.82      200.80    103.75 o 
   6 -10  13       13.73        2.70    247.49 o 
  -5  -9  13       47.31       -4.54    103.25 o 
  -4  -9  13      234.78      165.82     63.32 o 
  -3  -9  13      706.63      857.33    158.12 o 
  -2  -9  13      318.44      430.60     64.12 o 
  -1  -9  13      544.31      810.27    165.94 o 
   0  -9  13        7.26       74.47    127.66 o 
   1  -9  13      313.63      204.08    109.94 o 
   2  -9  13       44.36     -181.48    193.42 o 
   3  -9  13       10.65     -108.78    204.72 o 
   4  -9  13        3.81       48.46     81.62 o 
   5  -9  13        0.48       84.68    330.01 o 
   6  -9  13       23.47       76.04    165.17 o 
  -6  -8  13        0.39       -1.93    217.31 o 
  -5  -8  13      102.41      146.40    121.69 o 
  -4  -8  13       83.74      122.99     76.43 o 
  -3  -8  13        2.57      -13.73     57.51 o 
  -2  -8  13     1754.35     1975.49     87.78 o 
  -1  -8  13      655.41      726.84    105.38 o 
   0  -8  13     1192.69     1317.73    132.93 o 
   1  -8  13      234.53      298.74    105.19 o 
   2  -8  13      218.74      232.98    109.55 o 
   3  -8  13      232.55      177.88    116.10 o 
   4  -8  13       38.42       65.93     99.05 o 
   5  -8  13       40.38      -29.75     88.62 o 
   6  -8  13        9.38      -13.40     89.99 o 
   7  -8  13        3.17      -58.52    122.01 o 
  -6  -7  13      116.30      265.34    154.63 o 
  -5  -7  13       72.78       96.09     56.83 o 
  -4  -7  13       88.98       54.42     44.13 o 
  -3  -7  13      229.37      209.39     63.74 o 
  -2  -7  13       65.70      -27.21     42.32 o 
  -1  -7  13     2414.42     2515.84    111.83 o 
   0  -7  13     1109.76     1059.44    121.43 o 
   1  -7  13      849.03      529.59    426.59 o 
   2  -7  13      448.36      527.99    114.56 o 
   3  -7  13      127.32      248.98     75.96 o 
   4  -7  13        3.83       -1.66     82.57 o 
   5  -7  13       51.49      218.19    116.80 o 
   6  -7  13      112.24      -67.69    353.19 o 
   7  -7  13        0.04      342.65    487.60 o 
  -6  -6  13       12.63      -35.58    128.95 o 
  -5  -6  13      232.04      136.25     59.84 o 
  -4  -6  13        3.09       54.17     39.92 o 
  -3  -6  13       31.91       43.42     37.09 o 
  -2  -6  13      172.64      262.46     63.44 o 
  -1  -6  13      182.84      254.76     70.28 o 
   0  -6  13     2355.61     2538.71    167.93 o 
   1  -6  13      615.06      629.72     55.60 o 
   2  -6  13      484.80      689.43     85.02 o 
   3  -6  13      252.36      277.28     46.83 o 
   4  -6  13       81.73      -12.30     67.42 o 
   5  -6  13       41.43      154.42     93.05 o 
   6  -6  13        7.24      360.88    418.76 o 
   7  -6  13      110.06      115.26    129.87 o 
   8  -6  13       31.54      242.66    208.15 o 
  -7  -5  13       95.82      233.11    162.98 o 
  -6  -5  13       35.59     -136.27    136.27 o 
  -5  -5  13       95.10      113.25     37.75 o 
  -4  -5  13      512.89      595.57     71.28 o 
  -3  -5  13        2.46       62.40     33.89 o 
  -2  -5  13       42.66       65.07     47.00 o 
  -1  -5  13       39.18       62.50     43.17 o 
   0  -5  13      754.57      809.81    115.72 o 
   1  -5  13      338.82      314.12     64.75 o 
   2  -5  13      906.11     1158.27     71.34 o 
   3  -5  13       90.99      192.83     62.86 o 
   4  -5  13     1081.99     1153.26    179.59 o 
   5  -5  13       35.57      145.38    170.17 o 
   6  -5  13        0.43      -62.55     85.76 o 
   7  -5  13       11.33      -16.39     88.96 o 
   8  -5  13      164.96      -89.47    271.12 o 
  -7  -4  13        7.81      149.50    247.11 o 
  -6  -4  13      839.76     1167.89    314.02 o 
  -5  -4  13       14.95      -25.95     32.31 o 
  -4  -4  13       66.39       48.44     20.51 o 
  -3  -4  13      477.02      500.22     58.04 o 
  -2  -4  13      304.46      241.67     78.60 o 
  -1  -4  13      714.92      749.70     48.26 o 
   0  -4  13        3.00      -35.51     50.15 o 
   1  -4  13       92.41      151.38     35.55 o 
   2  -4  13       54.68       21.97    154.12 o 
   3  -4  13     1238.44     1253.13     95.39 o 
   4  -4  13      180.04      186.05     53.20 o 
   5  -4  13      399.68      252.71    137.10 o 
   6  -4  13        4.68      105.40     85.89 o 
   7  -4  13        6.67      -50.84    117.98 o 
   8  -4  13        0.07     -169.00    274.40 o 
  -7  -3  13      583.09      334.75    391.53 o 
  -6  -3  13      252.83      123.25    112.93 o 
  -5  -3  13      677.98      559.38     66.95 o 
  -4  -3  13       33.51       44.35     27.69 o 
  -3  -3  13     1371.83     1449.63     61.97 o 
  -2  -3  13      831.74      922.00     88.72 o 
  -1  -3  13      560.44      595.16    106.41 o 
   0  -3  13      742.25      810.68     76.14 o 
   1  -3  13      107.48      249.03     50.12 o 
   2  -3  13      361.14      434.79     87.84 o 
   3  -3  13      274.94      237.39     46.43 o 
   4  -3  13      750.64      748.75     38.10 o 
   5  -3  13       54.43       54.75     48.46 o 
   6  -3  13      959.87      940.72     44.12 o 
   7  -3  13       15.67       -4.78    218.53 o 
   8  -3  13       72.03      -86.67    176.34 o 
   9  -3  13       20.56     -127.02    181.35 o 
  -8  -2  13        6.69       92.22    150.01 o 
  -7  -2  13        1.09      124.74    102.36 o 
  -6  -2  13     1565.12     2017.43    278.44 o 
  -5  -2  13      150.55      133.18     99.49 o 
  -4  -2  13      357.76      397.96     98.96 o 
  -3  -2  13      390.95      457.88     61.12 o 
  -2  -2  13      342.37      290.32     30.16 o 
  -1  -2  13     1504.04     1544.96     58.57 o 
   0  -2  13      708.24      729.76     43.25 o 
   1  -2  13      366.32      407.06     42.48 o 
   2  -2  13        2.82       42.96     32.81 o 
   3  -2  13      474.86      494.50     51.63 o 
   4  -2  13       77.57       33.72     51.89 o 
   5  -2  13      590.95      634.85    120.73 o 
   6  -2  13       32.98       38.66    100.18 o 
   7  -2  13     1728.84     1552.82    111.87 o 
   8  -2  13       17.00      113.79    130.87 o 
   9  -2  13      496.81      548.16    182.76 o 
  -8  -1  13        1.23      -95.40    129.26 o 
  -7  -1  13      520.41      710.92    122.72 o 
  -6  -1  13      134.19      334.93     94.93 o 
  -5  -1  13     1215.49     1327.82    118.84 o 
  -4  -1  13      751.61      717.45    110.22 o 
  -3  -1  13      433.43      520.30     78.36 o 
  -2  -1  13      767.11      793.24     72.37 o 
  -1  -1  13       39.52       70.18     42.39 o 
   0  -1  13     1332.27     1248.12     49.37 o 
   1  -1  13       20.03      -18.39     31.34 o 
   2  -1  13     1308.79     1460.78     77.70 o 
   3  -1  13       62.99       40.76     33.99 o 
   4  -1  13       26.00       36.99     79.89 o 
   5  -1  13      100.19      301.18    101.98 o 
   6  -1  13      326.47      297.58    196.76 o 
   7  -1  13       11.31      -38.64     38.64 o 
   8  -1  13     1516.50     1712.79    213.20 o 
   9  -1  13        5.38     -117.39    151.42 o 
  -8   0  13        3.12       72.97     98.85 o 
  -7   0  13        0.48       83.34    109.13 o 
  -6   0  13      459.47      449.96    149.95 o 
  -5   0  13      340.01      501.12    153.76 o 
  -4   0  13      818.22      804.29    110.90 o 
  -3   0  13     4074.97     3972.07    330.20 o 
  -2   0  13     1027.05     1068.18    113.79 o 
  -1   0  13      974.26     1007.40     31.83 o 
   0   0  13       57.77       68.78     33.34 o 
   1   0  13       98.30       78.49     72.80 o 
   2   0  13       57.82       82.01     42.87 o 
   3   0  13       34.93      117.00     68.97 o 
   4   0  13        3.44       52.40     77.57 o 
   6   0  13        5.17      -40.46     95.94 o 
   8   0  13        4.19      -15.76     67.85 o 
  -8   1  13       72.93      -12.35    195.86 o 
  -7   1  13        0.54       46.34     82.91 o 
  -6   1  13       30.07     -112.50    219.88 o 
  -5   1  13      199.56       69.37     71.13 o 
  -4   1  13      277.40      269.07    106.86 o 
  -3   1  13     3003.60     3068.54    185.20 o 
  -2   1  13     6372.35     6080.06    371.30 o 
  -1   1  13     1262.62     1155.82     44.37 o 
   0   1  13       62.25      151.80     28.00 o 
   1   1  13      152.77      190.47     47.10 o 
   2   1  13        2.12      136.14     98.51 o 
   3   1  13       20.51      -66.79     66.79 o 
   4   1  13      706.19      621.62    103.90 o 
   6   1  13        4.24       -2.05     89.78 o 
   8   1  13       57.87       71.54     59.85 o 
   9   1  13       31.12       17.85     97.22 o 
  -8   2  13        5.15      -26.46    212.94 o 
  -7   2  13        9.87       89.26    203.95 o 
  -6   2  13       72.78      -22.86    171.84 o 
  -5   2  13        1.25      107.50    100.82 o 
  -4   2  13     1026.82     1036.33    135.11 o 
  -3   2  13     3071.54     3350.33    187.77 o 
  -2   2  13     5209.92     4783.13    332.52 o 
  -1   2  13     4980.11     4970.77     69.90 o 
   0   2  13       44.85       26.63     43.72 o 
   1   2  13     1194.01     1300.78    114.69 o 
   2   2  13      285.63      292.15     66.91 o 
   3   2  13       26.24       21.40     44.11 o 
   4   2  13       11.86       81.69     56.02 o 
   5   2  13      830.42      822.75    122.14 o 
   6   2  13        9.06       -9.25     89.39 o 
   7   2  13       83.74       64.86    113.54 o 
   9   2  13       60.39      -69.61     69.61 o 
  -8   3  13       31.83     -105.96    128.43 o 
  -7   3  13       10.60       22.48    108.91 o 
  -6   3  13      728.29      709.73    136.78 o 
  -5   3  13      347.76      396.35    116.10 o 
  -4   3  13      426.88      625.99    199.59 o 
  -3   3  13       42.01      -30.95     81.17 o 
  -2   3  13    10165.17     9412.15    328.15 o 
  -1   3  13     1805.50     1999.24     53.57 o 
   0   3  13     1775.53     1769.91     38.74 o 
   1   3  13     1030.90      966.72     66.14 o 
   2   3  13     4317.33     4644.17    207.29 o 
   3   3  13      117.36      195.84    112.12 o 
   4   3  13      697.50      636.05     73.03 o 
   5   3  13       23.68       40.17     61.83 o 
   7   3  13       62.66      186.10    126.51 o 
   9   3  13       17.42       -4.88    117.90 o 
  -8   4  13       42.34       50.86    121.37 o 
  -7   4  13        0.43     -119.57    196.50 o 
  -6   4  13       21.91       75.39    175.95 o 
  -5   4  13      991.93     1181.85    138.97 o 
  -4   4  13      791.96      918.30    128.95 o 
  -3   4  13     3379.57     3206.61    306.19 o 
  -2   4  13     2441.73     2670.40    155.79 o 
  -1   4  13     2516.60     2813.27     51.53 o 
   0   4  13      972.82      900.49     55.05 o 
   1   4  13     6614.48     6155.65    131.32 o 
   2   4  13      530.42      590.25     51.38 o 
   3   4  13     2689.22     2552.30    216.48 o 
   4   4  13        1.33      -86.69     86.69 o 
   5   4  13       67.11       24.17     61.24 o 
   7   4  13       66.96      114.18    113.02 o 
   8   4  13       25.68     -138.45    138.45 o 
   9   4  13        1.35      -90.16     90.16 o 
  -8   5  13       31.15        9.12    188.28 o 
  -7   5  13      104.43       95.81    107.76 o 
  -6   5  13       77.95      322.11    118.03 o 
  -5   5  13      302.11      293.34    107.37 o 
  -4   5  13      149.08       75.78    152.71 o 
  -3   5  13      927.31     1117.25    126.51 o 
  -2   5  13      194.71      181.31     16.61 o 
  -1   5  13      482.51      437.54     31.31 o 
   0   5  13     8952.19     9407.73    145.11 o 
   1   5  13      676.61      722.99     74.76 o 
   2   5  13     7535.44     7565.57    188.27 o 
   3   5  13        3.89      -15.16     55.78 o 
   4   5  13     4194.13     4396.29    219.88 o 
   5   5  13       21.15       40.07     63.67 o 
   6   5  13        7.31       29.80    101.46 o 
   9   5  13       37.39       55.60     78.26 o 
  -8   6  13      467.73      366.16    143.97 o 
  -7   6  13       49.19       46.49    103.13 o 
  -6   6  13      282.48      384.40    200.87 o 
  -5   6  13       28.85      160.54     98.25 o 
  -4   6  13      772.06      816.97    126.25 o 
  -3   6  13     1576.71     1579.06     26.42 o 
  -2   6  13        5.58       -0.61     13.90 o 
  -1   6  13      501.60      455.01     43.21 o 
   0   6  13       97.98      150.20     50.67 o 
   1   6  13     5419.29     5762.38    139.89 o 
   2   6  13        1.97        5.82     48.30 o 
   3   6  13     1761.01     1824.76    111.03 o 
   4   6  13       60.86       64.61     72.82 o 
   5   6  13     2604.70     2418.41    130.16 o 
   6   6  13      184.99      172.49     79.64 o 
   7   6  13      189.62      232.98    136.27 o 
  -8   7  13      792.46      821.98    162.98 o 
  -7   7  13      420.56      629.07    225.53 o 
  -6   7  13      435.53      356.78    106.35 o 
  -5   7  13       19.60       30.44     19.36 o 
  -4   7  13     1112.34     1053.92     61.06 o 
  -3   7  13       86.59       98.85     35.08 o 
  -2   7  13     1423.54     1471.63     41.29 o 
  -1   7  13      186.66      132.33     44.99 o 
   0   7  13      123.13      136.43     41.07 o 
   1   7  13      132.11       84.02     47.11 o 
   2   7  13     2743.49     2884.70     97.53 o 
   3   7  13      156.12       93.64     54.37 o 
   4   7  13      687.86      622.88     98.53 o 
   5   7  13       48.50      -67.30     85.59 o 
   6   7  13     4202.02     4027.83    216.80 o 
   7   7  13      402.46      323.98     97.73 o 
   8   7  13      109.77      -58.18    132.80 o 
  -8   8  13      311.17      372.59    227.97 o 
  -7   8  13     1023.01     1575.88    172.87 o 
  -6   8  13      365.38      251.82     65.47 o 
  -5   8  13       16.02       28.40     31.67 o 
  -4   8  13      420.12      439.26     57.54 o 
  -3   8  13      780.96      801.92     66.23 o 
  -2   8  13        0.22      -37.24     41.73 o 
  -1   8  13      107.31       99.19     51.39 o 
   0   8  13       47.54       24.00     34.14 o 
   1   8  13      457.05      495.10    113.54 o 
   2   8  13       10.93      -48.67     48.67 o 
   3   8  13      276.43      213.92     62.05 o 
   4   8  13        3.70      126.78    114.31 o 
   5   8  13     1073.27     1146.77    133.38 o 
   6   8  13      124.08      -61.55     97.89 o 
   7   8  13     1092.12     1395.46    138.49 o 
   8   8  13      118.41      -46.51    116.55 o 
   9   8  13      107.22       41.23    148.98 o 
  -8   9  13       10.23      -90.80    188.67 o 
  -7   9  13      378.84      192.91    112.38 o 
  -6   9  13      498.96      424.83     62.60 o 
  -5   9  13      126.32       82.62     40.68 o 
  -4   9  13      541.71      422.88     72.81 o 
  -3   9  13      178.39      168.32     29.13 o 
  -2   9  13      131.45       63.15     37.66 o 
  -1   9  13       30.01       13.93     39.05 o 
   0   9  13     2621.36     2680.44     84.54 o 
   1   9  13       86.81      145.74     50.47 o 
   2   9  13      164.14      270.82     59.32 o 
   3   9  13       41.75       42.59     57.73 o 
   4   9  13     1434.11     1416.88    106.79 o 
   5   9  13      526.36      449.61     88.64 o 
   6   9  13     4323.16     3960.34    231.18 o 
   7   9  13      495.44      376.33    215.00 o 
   8   9  13      707.94      640.06    212.99 o 
   9   9  13      410.39      380.76    151.89 o 
  -7  10  13       97.23      136.91    106.99 o 
  -6  10  13      192.12      123.17     42.67 o 
  -5  10  13     2064.42     1957.27     60.50 o 
  -4  10  13      261.85      166.99     65.05 o 
  -3  10  13      912.31      862.30     58.78 o 
  -2  10  13      150.48      198.44     49.51 o 
  -1  10  13        9.59      -11.03     37.31 o 
   0  10  13       15.70       77.05     44.02 o 
   1  10  13       68.10       80.70     50.75 o 
   2  10  13       13.09      -17.66     53.22 o 
   3  10  13     1887.21     1766.57    134.54 o 
   4  10  13        2.54       62.20    125.74 o 
   5  10  13      743.11      813.74    102.31 o 
   6  10  13      606.06      669.59    130.88 o 
   7  10  13      385.00      302.73    103.53 o 
   8  10  13      343.39      407.37    118.21 o 
   9  10  13      325.64      263.22    124.24 o 
  -7  11  13        0.25       -2.70    154.89 o 
  -6  11  13      260.58      290.37     59.28 o 
  -5  11  13      725.34     1021.27    194.45 o 
  -4  11  13     3473.16     3607.51    146.53 o 
  -3  11  13       93.47       86.09     39.06 o 
  -2  11  13     1494.29     1610.24     88.10 o 
  -1  11  13       19.06       55.26     54.74 o 
   0  11  13     1892.94     2019.12    151.65 o 
   1  11  13        0.23       37.91     90.34 o 
   2  11  13        4.02      -23.55    117.71 o 
   3  11  13      140.88       65.02     64.08 o 
   4  11  13       10.52       42.33    130.36 o 
   5  11  13      263.69       68.77     93.03 o 
   6  11  13      983.14      782.20    225.72 o 
   7  11  13      171.52       -9.67    108.57 o 
   8  11  13      286.87      242.77    142.57 o 
  -7  12  13       59.38      -52.79    161.83 o 
  -6  12  13       42.72        0.64     43.46 o 
  -5  12  13     1731.78     1745.23     97.93 o 
  -4  12  13       64.19       53.33     48.68 o 
  -3  12  13     4671.61     4822.88    128.00 o 
  -2  12  13      350.30      331.59     91.02 o 
  -1  12  13      598.65      679.83     65.61 o 
   0  12  13      134.95      266.64     65.82 o 
   1  12  13     1509.87     1267.72     91.85 o 
   2  12  13      697.90      683.67     83.60 o 
   3  12  13      838.11      840.44     95.12 o 
   4  12  13       10.79       77.30     73.00 o 
   5  12  13       57.55       90.11     82.17 o 
   6  12  13      100.96       82.19     89.20 o 
   7  12  13        0.68      117.18     98.03 o 
   8  12  13      440.39      572.57    157.88 o 
  -6  13  13        9.67       68.81     44.03 o 
  -5  13  13       52.48       72.28     55.75 o 
  -4  13  13      653.90      713.04    159.24 o 
  -3  13  13      193.78      306.04     71.18 o 
  -2  13  13     3703.10     3806.63    197.21 o 
  -1  13  13      122.78       80.14     92.25 o 
   0  13  13     3631.54     3407.44    211.82 o 
   1  13  13        0.57       23.51     71.87 o 
   2  13  13     1870.91     1755.90    138.07 o 
   3  13  13      166.33        0.57     79.92 o 
   4  13  13      199.53      109.48     80.57 o 
   5  13  13       19.35      143.08     88.04 o 
   6  13  13      156.61      342.80    194.26 o 
   7  13  13       26.32      111.53    120.42 o 
   8  13  13        8.83       87.74    137.33 o 
  -6  14  13       10.59       50.29    102.96 o 
  -5  14  13       22.70       -2.63     54.20 o 
  -4  14  13        4.77      120.94     54.94 o 
  -3  14  13      516.45      467.33     84.53 o 
  -2  14  13      201.48      202.53     61.95 o 
  -1  14  13     5190.41     5102.93    167.62 o 
   0  14  13      274.33      177.52     65.74 o 
   1  14  13     3936.52     4088.02    192.46 o 
   2  14  13      220.78      282.45     97.84 o 
   3  14  13      164.56       38.89     89.79 o 
   4  14  13      541.39      492.88    174.32 o 
   5  14  13       71.44      176.23    117.84 o 
   6  14  13       23.22       95.28    162.13 o 
   7  14  13      271.89      313.45    263.55 o 
  -6  15  13       10.60      117.46    114.25 o 
  -5  15  13       68.86       85.39     64.43 o 
  -4  15  13      139.73      166.52     67.31 o 
  -3  15  13      102.49       99.49     82.78 o 
  -2  15  13      225.73       92.12     63.78 o 
  -1  15  13      226.65      174.24     71.78 o 
   0  15  13     1455.07     1713.89    242.80 o 
   1  15  13       33.07      -19.72     67.34 o 
   2  15  13       17.29       56.11     74.51 o 
   3  15  13      113.66       56.54     78.86 o 
   4  15  13      216.60      328.68    138.52 o 
   5  15  13       61.07      163.52    118.82 o 
   6  15  13        0.22      180.68    107.14 o 
   7  15  13       25.64       99.59    111.04 o 
  -5  16  13       59.04      -85.74     85.74 o 
  -4  16  13        0.10       65.98     53.20 o 
  -3  16  13      156.67      109.91     85.07 o 
  -2  16  13      156.46      171.09     72.20 o 
  -1  16  13      618.58      568.86    186.10 o 
   0  16  13      335.65      318.75     84.83 o 
   1  16  13     2879.37     3095.92    204.85 o 
   2  16  13        5.69       54.76     94.06 o 
   3  16  13      913.42     1539.74    421.01 o 
   4  16  13      178.17      164.87     96.85 o 
   5  16  13       32.77       14.43    138.19 o 
   6  16  13       19.57     -115.93    115.93 o 
  -4  17  13        8.96      -33.74     54.51 o 
  -3  17  13       67.29      130.87    109.68 o 
  -2  17  13       37.91      -44.17     88.77 o 
  -1  17  13       35.54        3.23     68.71 o 
   0  17  13       64.33      168.16    100.57 o 
   1  17  13      374.59      284.44     93.83 o 
   2  17  13     1454.40     1633.33    140.48 o 
   3  17  13      843.74      954.31    128.08 o 
   4  17  13      684.49      595.28    259.95 o 
   5  17  13      417.38      435.36    154.80 o 
   6  17  13       71.04       77.33    189.58 o 
  -4  18  13       81.97      197.13     89.39 o 
  -3  18  13      257.56       99.03    105.57 o 
  -2  18  13        0.13       12.68     74.73 o 
  -1  18  13      165.85       19.52     76.54 o 
   0  18  13        5.08      -64.29     82.86 o 
   1  18  13        0.21       23.60     82.02 o 
   2  18  13       65.85      167.59    119.37 o 
   3  18  13      254.55      251.51    132.64 o 
   4  18  13      187.68      108.10    130.95 o 
   5  18  13      116.66      138.59    195.78 o 
  -2  19  13        7.03      -39.16    103.56 o 
  -1  19  13        1.06       39.86    179.10 o 
   0  19  13      189.62      382.82    130.86 o 
   1  19  13        0.30       42.78     90.99 o 
   2  19  13        7.58      -93.08    122.15 o 
   3  19  13      262.71      343.71    202.42 o 
   4  19  13      296.64      294.43    210.85 o 
  -1  20  13        2.26      -99.92     99.92 o 
   0  20  13        2.76      -57.01     95.34 o 
   1  20  13       52.13       64.07    100.49 o 
   2  20  13       14.19      -24.53    169.98 o 
  -1 -12  14        3.82       59.02    112.60 o 
   0 -12  14       75.58       88.36    114.69 o 
   1 -12  14        4.24      -84.64    213.07 o 
   2 -12  14       24.50       50.60    216.80 o 
   3 -12  14        8.43      630.74    309.14 o 
  -3 -11  14       61.52       90.19     77.73 o 
  -2 -11  14      204.02      127.54    101.85 o 
  -1 -11  14        3.29      -84.41     84.41 o 
   0 -11  14       47.50      123.04    191.75 o 
   1 -11  14        8.50      102.23    115.33 o 
   2 -11  14       88.08     -127.15    127.15 o 
   3 -11  14       44.50      -45.47    131.00 o 
   4 -11  14       11.23      -48.45     95.25 o 
  -4 -10  14        8.63       -4.76     56.55 o 
  -3 -10  14      781.54     1022.55    268.90 o 
  -2 -10  14       29.41       11.23     73.54 o 
  -1 -10  14      303.88      379.58    122.22 o 
   0 -10  14       75.25      212.69    110.58 o 
   1 -10  14      202.44      241.46    201.26 o 
   2 -10  14        0.84      289.62    221.55 o 
   3 -10  14      185.79      442.58    262.65 o 
   4 -10  14       44.56       -7.40     83.19 o 
   5 -10  14        0.07       86.51    100.47 o 
  -4  -9  14       68.98        5.20     43.09 o 
  -3  -9  14      159.84      129.64     65.80 o 
  -2  -9  14      897.30      991.16    111.16 o 
  -1  -9  14      152.53      102.88     73.15 o 
   0  -9  14      872.50      749.67    211.02 o 
   1  -9  14       39.71      -14.77     93.89 o 
   2  -9  14      241.66      366.29    126.12 o 
   3  -9  14        1.42      256.57    312.93 o 
   4  -9  14       36.65       21.58     98.42 o 
   5  -9  14       47.63      269.07    139.09 o 
   6  -9  14        0.74      180.81    110.24 o 
  -5  -8  14       69.56      222.19    144.36 o 
  -4  -8  14      305.08      199.62     45.43 o 
  -3  -8  14        5.03      -56.06     56.06 o 
  -2  -8  14        0.76       89.50     64.92 o 
  -1  -8  14      892.42     1135.16     84.34 o 
   0  -8  14      532.05      324.04     99.15 o 
   1  -8  14     1336.50     1262.50    243.00 o 
   2  -8  14      364.18      136.01    109.30 o 
   3  -8  14      226.88      144.86     78.25 o 
   4  -8  14       21.31      317.14    309.91 o 
   5  -8  14      116.15      235.05    124.91 o 
   6  -8  14        6.34       16.27    159.70 o 
  -6  -7  14        0.03      -21.96    134.47 o 
  -5  -7  14       89.00      -60.75    127.66 o 
  -4  -7  14      136.63       96.70     57.22 o 
  -3  -7  14      136.78      146.08     73.16 o 
  -2  -7  14      184.67      200.02     65.50 o 
  -1  -7  14       20.80      -21.05     45.37 o 
   0  -7  14     1525.81     1526.66     99.14 o 
   1  -7  14      382.89      308.24     53.99 o 
   2  -7  14      447.53      351.40    189.44 o 
   3  -7  14      846.22     1069.12    174.86 o 
   4  -7  14      326.17      430.88    110.26 o 
   5  -7  14      262.45      363.26    107.88 o 
   6  -7  14       20.62      -45.40    260.98 o 
   7  -7  14       56.38      230.37    416.45 o 
  -6  -6  14       19.68     -130.75    242.74 o 
  -5  -6  14       18.03     -207.42    229.51 o 
  -4  -6  14       60.11      106.21     35.69 o 
  -3  -6  14        5.99       32.34     51.34 o 
  -2  -6  14      140.24      143.84    108.74 o 
  -1  -6  14      503.74      432.94     50.06 o 
   0  -6  14      211.79      248.39     64.79 o 
   1  -6  14      635.64      743.51    143.59 o 
   2  -6  14      274.61      382.92     42.86 o 
   3  -6  14      866.85      876.62     83.48 o 
   4  -6  14      481.54      489.20    117.63 o 
   5  -6  14      336.16      276.79    248.90 o 
   6  -6  14       39.90      235.49    196.57 o 
   7  -6  14       10.47       76.02    104.41 o 
  -6  -5  14      627.05      134.47    238.89 o 
  -5  -5  14        2.73        1.74     98.65 o 
  -4  -5  14      139.02      113.03     31.68 o 
  -3  -5  14      185.69      137.68     38.04 o 
  -2  -5  14        5.92       75.02     64.67 o 
  -1  -5  14       18.21       15.70     55.16 o 
   0  -5  14      322.43      463.61     66.21 o 
   1  -5  14       34.49      -24.03     52.81 o 
   2  -5  14       61.92       42.95     48.27 o 
   3  -5  14     1215.81     1213.68     89.82 o 
   4  -5  14      290.38      380.87     64.19 o 
   5  -5  14     1034.68     1004.91    136.70 o 
   6  -5  14       13.07      423.31    279.92 o 
   7  -5  14       17.63      -31.78    339.13 o 
   8  -5  14        1.77      258.31    187.71 o 
  -7  -4  14      972.17      900.96    208.32 o 
  -6  -4  14      189.67      215.66    103.43 o 
  -5  -4  14     1302.66     1379.72    135.93 o 
  -4  -4  14       81.28      100.84     44.37 o 
  -3  -4  14        0.67       -1.92     53.43 o 
  -2  -4  14      660.95      740.75     74.00 o 
  -1  -4  14      235.07      172.57     44.74 o 
   0  -4  14      695.34      599.92     96.85 o 
   1  -4  14       69.45       48.45     50.03 o 
   2  -4  14      895.16      971.53     66.25 o 
   3  -4  14       54.09      144.43     49.24 o 
   4  -4  14      298.64      428.59     58.15 o 
   5  -4  14       60.96       65.85     42.19 o 
   6  -4  14      171.15      460.45    122.53 o 
   7  -4  14        1.90      302.88    225.85 o 
   8  -4  14      173.74      410.36    308.56 o 
  -7  -3  14       39.88       29.07    129.33 o 
  -6  -3  14     2051.21     2135.25    167.19 o 
  -5  -3  14      352.40      318.42    146.74 o 
  -4  -3  14      862.78      724.92     80.94 o 
  -3  -3  14      314.91      248.44     68.43 o 
  -2  -3  14      149.60      139.99     44.33 o 
  -1  -3  14      598.49      542.89     43.50 o 
   0  -3  14      348.28      294.73     62.24 o 
   1  -3  14        2.33      -19.02     41.37 o 
   2  -3  14      509.26      582.49    109.97 o 
   3  -3  14       30.96      110.30     35.36 o 
   4  -3  14        1.78      -37.81     42.99 o 
   5  -3  14      109.18       82.44     58.97 o 
   6  -3  14        6.84      -13.62     63.03 o 
   7  -3  14     1019.84     1035.73    134.33 o 
   8  -3  14        4.01      240.23    153.99 o 
  -7  -2  14      585.33      465.28    120.55 o 
  -6  -2  14       16.27      -83.61     89.95 o 
  -5  -2  14     2016.66     2294.33    183.77 o 
  -4  -2  14       76.72      -42.05     86.58 o 
  -3  -2  14       11.92      -10.02     25.71 o 
  -2  -2  14      274.46      337.43     21.52 o 
  -1  -2  14       27.58       14.44     42.91 o 
   0  -2  14     1385.32     1401.35     85.04 o 
   1  -2  14      152.90      159.28     44.81 o 
   2  -2  14      370.92      431.48     58.71 o 
   3  -2  14        0.19       24.39     30.90 o 
   4  -2  14       35.49      104.73     61.32 o 
   5  -2  14        0.39       47.84     29.34 o 
   6  -2  14      287.11      305.29    123.55 o 
   7  -2  14       28.53      -69.35    206.78 o 
   8  -2  14      595.22      360.00    153.48 o 
  -7  -1  14       78.70       90.20    164.00 o 
  -6  -1  14      135.33       79.38    104.62 o 
  -5  -1  14      147.60      293.46    111.18 o 
  -4  -1  14     1137.85     1185.09    106.10 o 
  -3  -1  14     1222.04     1251.20    140.25 o 
  -2  -1  14     2437.33     2344.13     63.85 o 
  -1  -1  14       62.62       61.61     23.34 o 
   0  -1  14       32.48        6.41     34.18 o 
   1  -1  14       16.10       92.77     52.20 o 
   2  -1  14        1.47      106.36     87.59 o 
   3  -1  14      550.15      430.14     64.29 o 
   4  -1  14        0.02      -48.80    139.86 o 
   5  -1  14       17.45       91.32     93.63 o 
   6  -1  14       33.61      214.74    192.39 o 
   7  -1  14      736.90      805.41    160.80 o 
   8  -1  14        3.65     -138.32    138.32 o 
   9  -1  14      159.73      431.79    296.17 o 
  -8   0  14        5.25      191.43    110.73 o 
  -7   0  14        5.79      -39.44     88.12 o 
  -6   0  14       60.07       31.36    146.93 o 
  -5   0  14        7.21       40.39     90.96 o 
  -4   0  14      333.81      419.46    115.21 o 
  -3   0  14      996.61     1099.65    222.96 o 
  -2   0  14     8415.80     8275.89    456.84 o 
  -1   0  14      457.97      383.51     34.26 o 
   0   0  14     1458.06     1407.43     50.46 o 
   1   0  14      208.45      158.77     37.34 o 
   2   0  14       11.11      -10.92     59.70 o 
   3   0  14        3.67      -70.64     70.64 o 
   4   0  14      493.87      608.26    107.37 o 
   5   0  14       35.19      197.79     99.66 o 
   6   0  14      117.81      314.41    117.77 o 
   8   0  14      185.34       86.13     70.35 o 
  -8   1  14        2.32       71.79    138.84 o 
  -7   1  14       73.82      203.74     96.35 o 
  -6   1  14      381.20      385.48     99.15 o 
  -5   1  14      108.82      360.64    121.88 o 
  -4   1  14      482.51      421.01    116.36 o
[truncated: 148,102 more chars]
